# Supplementary material for: Long-term changes in populations of rainforest birds in the Australia Wet Tropics bioregion: A climate-driven biodiversity emergency
Source: PLoS One. 2021 Dec 22;16(12):e0254307. doi: 10.1371/journal.pone.0254307 (PMC8694438; doi:10.1371/journal.pone.0254307)
Supplement: S1 File — (CSV) [file pone.0254307.s001.csv]

subregion_id	plotname	region	location_y	location_x	year	elevation	ASW	BFMON	BGER	BHE	BPIG	BST	CAT	CC	CURR	EWB	FTCUC	FW	GFAN	GHE	GHR	GOLDBB	GOLDW	LBSW	LEWHE	LST	MACHE	MTB	MTHORN	OFSF	PYR	RFAN	RL	SATBB	SBCUC	SBL	SCC	SD	SFD	SMON	TBBB	VRIF	VT	WOMP	WTTC	YBBB	YSHE	YTSW
BL	BL200	WT	-15.83022229	145.3321259	2008	lowland	0	0	0	2	0	NA	0	0	0	0	0	0	0	3	0	NA	0	0	0	2	1	0	NA	0	0	1	3	NA	0	0	0	0	1	3	NA	0	1	1	0	0	6	0
BL	BL200	WT	-15.80726302	145.3163059	2008	lowland	0	0	0	5	0	NA	2	0	0	0	0	0	0	1	0	NA	0	0	0	0	2	1	NA	0	0	0	1	NA	0	0	1	0	0	0	NA	1	1	0	0	0	5	0
BL	BL200	WT	-15.80003479	145.3118481	2008	lowland	0	0	0	0	0	NA	4	0	0	0	0	0	0	5	0	NA	0	2	0	1	2	1	NA	0	0	0	7	NA	0	0	15	0	0	0	NA	0	1	0	0	0	6	0
FU	FU400	WT	-15.7811481	145.287711	2008	lowland	0	0	0	0	0	NA	1	0	0	0	0	0	0	2	0	NA	0	0	0	2	1	1	NA	0	0	0	1	NA	0	0	1	0	0	1	NA	1	4	0	0	0	7	0
FU	FU400	WT	-15.78112995	145.2888497	2008	lowland	0	0	0	0	0	NA	3	0	0	0	0	0	1	3	0	NA	0	0	0	5	2	1	NA	0	0	0	1	NA	0	0	5	0	2	0	NA	0	3	1	0	0	7	0
FU	FU400	WT	-15.77967279	145.2874247	2008	lowland	0	0	0	0	2	NA	5	0	0	0	0	0	2	3	0	NA	0	0	0	4	1	0	NA	0	0	0	6	NA	0	0	2	0	2	1	NA	0	4	0	0	0	8	0
WU	WU1200	WT	-16.23102651	144.9815795	2009	upland	0	0	0	2	0	0	0	0	0	0	0	0	2	0	0	0	0	0	1	NA	0	0	0	0	0	0	0	0	0	0	1	0	0	0	0	0	0	0	1	0	0	0
WU	WU1200	WT	-16.22893026	144.9825268	2009	upland	0	0	0	6	0	0	1	0	1	0	0	0	3	0	0	0	1	3	3	NA	0	1	7	0	0	0	0	0	0	0	0	0	0	0	0	0	0	0	6	0	0	4
WU	WU1200	WT	-16.22852635	144.98471	2009	upland	0	0	0	4	0	0	1	0	1	0	0	1	4	0	0	0	0	1	3	NA	0	0	2	0	0	0	2	1	0	0	1	0	0	0	0	2	0	0	7	0	0	0
AU	AU1000	WT	-17.70615356	145.5267359	1997	upland	0	1	5	2	3	4	0	0	2	4	2	0	2	0	2	0	4	0	2	NA	0	0	0	2	0	1	1	0	0	0	1	0	3	5	1	4	0	0	4	1	0	0
AU	AU1000	WT	-17.70615356	145.5267359	1998	upland	1	2	7	3	2	0	2	1	3	4	0	0	1	0	3	0	3	0	2	NA	0	0	0	1	0	0	0	0	0	0	6	0	2	0	0	2	0	2	3	0	0	1
AU	AU1000	WT	-17.70615356	145.5267359	1998	upland	3	3	6	1	4	0	4	0	1	4	2	0	3	0	2	0	4	0	0	NA	1	1	2	2	1	0	1	0	0	2	3	0	2	1	0	1	0	2	4	0	0	0
AU	AU1000	WT	-17.70435718	145.5269863	1997	upland	0	1	3	1	2	2	1	1	0	2	1	0	2	0	2	0	4	3	1	NA	0	0	0	1	0	0	0	0	0	0	0	2	0	1	0	2	0	0	6	0	0	0
AU	AU1000	WT	-17.70435718	145.5269863	1998	upland	3	0	3	3	2	0	2	0	3	2	0	2	3	0	2	0	1	3	1	NA	0	0	0	1	1	1	0	0	0	0	2	0	2	3	0	0	0	1	3	0	0	0
AU	AU1000	WT	-17.70435718	145.5269863	1998	upland	2	1	0	2	2	2	2	1	2	4	3	1	3	0	3	0	1	0	0	NA	0	0	0	0	0	0	0	0	0	0	1	0	2	2	1	2	0	0	2	0	0	3
AU	AU1000	WT	-17.7026933	145.5268302	1997	upland	0	3	0	3	2	5	3	0	2	1	0	0	2	0	2	0	3	0	2	NA	0	1	2	1	0	0	0	0	0	0	2	0	1	0	1	2	0	1	1	0	0	0
AU	AU1000	WT	-17.7026933	145.5268302	1998	upland	0	2	3	4	0	1	0	0	0	2	0	0	2	0	1	0	0	2	0	NA	0	0	0	0	0	0	0	0	0	0	5	0	1	2	1	1	0	1	3	0	0	0
AU	AU1000	WT	-17.7026933	145.5268302	1998	upland	0	0	0	0	0	0	0	0	0	0	0	0	0	0	1	0	0	0	0	NA	0	0	0	0	0	0	0	0	0	0	0	0	0	0	0	0	0	0	0	0	0	0
AU	AU1000	WT	-17.7026933	145.5268302	1998	upland	0	0	0	2	5	6	1	0	0	2	0	0	2	0	0	0	2	0	2	NA	0	0	0	0	1	0	0	0	0	0	0	1	3	0	0	3	0	0	2	0	0	0
AU	AU1000	WT	-17.70193123	145.5252242	1997	upland	0	1	0	3	4	4	2	3	2	1	0	0	1	0	1	0	0	0	1	NA	0	0	0	1	0	1	0	0	0	0	1	0	2	0	2	2	0	3	4	1	0	4
AU	AU1000	WT	-17.70193123	145.5252242	1998	upland	0	2	4	5	1	5	3	3	1	3	0	0	1	0	4	2	2	0	1	NA	0	2	0	1	0	1	0	0	0	2	3	0	0	2	2	1	0	1	4	0	0	5
AU	AU1000	WT	-17.70193123	145.5252242	1998	upland	0	2	0	2	4	0	1	0	0	1	0	0	1	0	1	0	0	0	1	NA	0	0	0	0	0	0	0	0	0	0	1	0	1	0	2	3	0	1	1	0	0	0
AU	AU1000	WT	-17.70066965	145.5244897	1997	upland	0	1	1	6	0	4	1	0	1	3	0	0	1	0	1	1	1	0	0	NA	0	0	2	1	0	0	0	0	0	0	0	1	3	2	3	5	0	1	4	0	0	1
AU	AU1000	WT	-17.70066965	145.5244897	1998	upland	0	1	5	6	0	0	0	1	2	2	0	0	3	0	2	0	1	1	2	NA	1	0	0	0	0	2	0	0	0	0	3	0	2	0	0	1	0	0	2	0	0	2
AU	AU1000	WT	-17.70066965	145.5244897	1998	upland	0	1	0	0	2	1	3	0	0	3	1	0	1	0	3	0	2	0	2	NA	0	0	1	0	0	0	0	0	0	0	1	1	2	0	1	2	0	0	2	0	0	4
AU	AU1000	WT	-17.69954396	145.5238012	1997	upland	0	0	2	2	0	3	2	5	1	2	0	1	0	0	1	0	3	0	1	NA	1	1	0	0	0	2	1	0	0	0	1	0	3	1	0	2	0	0	4	0	0	4
AU	AU1000	WT	-17.69954396	145.5238012	1998	upland	0	1	0	5	1	1	0	0	1	2	0	0	1	0	1	0	0	0	1	NA	0	0	0	0	1	4	0	0	0	0	1	0	2	0	0	0	0	0	2	0	0	0
AU	AU1000	WT	-17.69954396	145.5238012	1998	upland	0	1	1	3	1	1	0	3	1	7	1	0	2	0	2	0	5	0	1	NA	0	0	0	1	0	1	18	0	0	0	0	1	1	0	0	0	0	0	2	0	2	2
AU	AU1000	WT	-17.61346004	145.562677	1996	upland	0	0	2	1	1	0	2	0	2	1	0	0	2	0	2	0	2	4	2	NA	0	0	0	0	0	0	0	0	1	0	1	0	0	0	0	2	0	0	0	0	0	3
AU	AU1000	WT	-17.61343944	145.5598501	1996	upland	0	0	3	1	3	0	1	1	1	1	0	0	2	0	1	0	4	0	2	NA	0	0	0	0	2	0	0	0	0	0	1	0	0	0	0	0	0	0	0	1	0	2
AU	AU1000	WT	-17.61343944	145.5598501	2016	upland	0	1	0	8	0	0	3	3	2	2	1	0	3	0	2	0	1	1	4	NA	0	0	1	2	0	0	4	0	0	2	1	0	4	2	1	0	0	0	3	0	0	1
AU	AU1000	WT	-17.61164595	145.561749	1996	upland	0	0	1	0	0	0	1	0	0	1	0	0	3	0	2	0	2	0	4	NA	0	0	0	1	0	0	0	0	0	0	1	0	0	0	0	1	0	0	0	0	0	1
AU	AU1000	WT	-17.6105217	145.5612397	2003	upland	0	3	0	2	2	0	2	1	2	0	0	0	0	0	2	1	1	0	3	NA	0	0	4	1	0	2	0	0	0	0	0	0	1	1	0	1	0	0	1	0	0	2
AU	AU1000	WT	-17.6104532	145.5630024	2003	upland	0	1	0	2	2	1	0	2	1	0	0	0	0	0	2	0	2	0	0	NA	0	0	0	2	0	3	0	0	0	0	0	0	3	1	0	1	0	1	1	1	0	3
AU	AU1000	WT	-17.60883238	145.5575969	2003	upland	1	2	4	2	1	2	3	3	2	3	0	0	0	0	2	0	1	0	1	NA	0	0	3	2	0	2	0	1	0	0	0	0	3	1	0	1	0	3	3	0	0	0
AU	AU1000	WT	-17.59422675	145.5747015	2003	upland	0	2	0	4	2	0	3	1	1	2	0	0	2	0	2	0	0	0	2	NA	0	0	0	1	1	0	0	0	0	0	0	0	1	2	0	2	0	0	1	0	0	3
AU	AU1000	WT	-17.59263482	145.5744973	2003	upland	0	0	0	3	2	0	1	1	1	1	0	3	2	0	2	0	0	5	1	NA	0	0	3	0	0	0	0	0	0	0	0	0	0	1	0	2	0	0	2	0	0	5
AU	AU1000	WT	-17.59135982	145.5731316	2003	upland	0	0	0	6	1	0	1	2	0	3	0	0	0	0	2	0	0	2	2	NA	0	0	1	0	0	0	0	0	0	0	0	0	2	0	0	1	0	0	1	0	0	0
AU	AU1000	WT	-17.58903195	145.5836839	2003	upland	0	2	0	0	0	0	0	1	0	1	0	2	1	0	2	0	0	6	2	NA	0	0	3	2	0	0	0	0	0	0	0	0	2	2	0	0	0	1	2	0	0	2
AU	AU1000	WT	-17.5442176	145.554765	2003	upland	0	1	0	3	2	0	1	0	2	1	0	0	0	0	3	0	0	2	3	NA	0	0	2	2	0	0	4	0	0	0	2	0	1	1	1	2	0	2	2	0	0	3
AU	AU1000	WT	-17.46244433	145.4737229	2001	upland	0	0	0	3	1	3	2	1	0	0	0	0	2	0	1	0	0	0	2	NA	0	0	1	0	0	0	0	0	0	0	1	0	1	0	0	0	0	3	2	0	0	0
AU	AU1000	WT	-17.43279395	145.4865371	2001	upland	0	1	0	6	0	1	0	1	0	0	0	1	1	0	4	0	2	1	2	NA	0	0	0	0	0	1	1	0	0	0	3	0	0	0	0	0	0	0	3	0	0	1
AU	AU1000	WT	-17.42987327	145.4851021	2001	upland	0	0	0	4	0	3	4	0	0	1	0	0	3	0	5	0	0	3	3	NA	1	0	2	1	0	3	1	0	0	4	0	0	0	0	0	2	0	0	2	0	0	0
AU	AU1000	WT	-17.42736492	145.4856029	2001	upland	0	0	2	0	0	0	0	0	0	0	0	0	2	0	0	1	0	0	3	NA	0	0	2	0	0	2	0	0	0	0	0	0	0	0	0	0	0	0	0	0	0	0
AU	AU1000	WT	-17.39198804	145.4574521	2001	upland	0	0	1	0	0	1	0	0	0	0	0	0	1	0	3	0	2	0	0	NA	0	0	2	0	0	1	0	0	0	0	1	0	0	0	0	1	0	0	0	0	0	0
AU	AU1000	WT	-17.32237915	145.4191322	2001	upland	0	0	0	1	0	0	0	0	0	0	0	0	2	0	2	0	0	3	2	NA	0	2	1	0	1	0	2	0	0	4	3	1	0	0	0	0	0	0	0	0	1	1
AU	AU1000	WT	-17.31772371	145.418918	2001	upland	0	0	0	1	1	0	1	0	0	0	0	0	2	0	4	0	0	1	0	NA	0	0	3	0	0	0	1	1	0	0	10	0	0	0	0	0	0	0	0	0	0	1
AU	AU1000	WT	-17.30303142	145.4224772	2001	upland	1	0	1	23	0	0	0	0	0	2	0	0	1	0	3	0	1	1	3	NA	1	0	2	0	0	0	2	0	0	7	3	0	1	0	0	0	0	0	0	0	0	2
AU	AU1000	WT	-17.30141511	145.422632	2001	upland	0	0	0	2	0	1	0	1	0	2	0	1	3	0	2	2	1	0	2	NA	0	0	7	1	0	1	1	0	0	1	3	0	0	1	1	3	0	0	1	0	0	0
AU	AU1000	WT	-17.30021379	145.4226987	2001	upland	2	0	1	1	0	1	0	1	0	0	0	1	1	0	4	1	5	1	2	NA	0	1	4	1	0	2	0	0	0	2	1	0	0	0	0	2	0	0	3	0	0	3
AU	AU1000	WT	-17.2991071	145.4244578	2001	upland	0	0	0	1	0	0	0	0	0	0	0	0	3	0	4	1	3	0	1	NA	0	1	4	0	0	0	0	0	0	1	5	0	0	0	0	0	0	0	4	0	0	0
AU	AU1000	WT	-17.29793571	145.4237341	2001	upland	0	0	1	0	0	0	1	0	0	1	0	0	2	0	3	0	1	1	0	NA	0	0	5	2	1	0	0	0	0	0	2	0	0	1	0	0	0	0	0	0	0	2
AU	AU1000	WT	-17.29679684	145.4225491	2001	upland	0	0	1	0	0	1	0	4	0	2	0	0	0	0	3	0	0	2	2	NA	0	0	1	1	1	1	1	2	0	0	4	1	0	0	0	1	0	0	1	0	0	3
AU	AU1000	WT	-17.28894751	145.4356719	2001	upland	0	0	0	0	0	1	2	0	0	2	0	2	1	0	4	0	0	2	0	NA	0	1	2	0	3	0	0	1	0	0	0	0	0	1	0	1	0	0	4	0	0	1
AU	AU1000	WT	-17.27729986	145.4253206	2001	upland	0	0	0	1	0	0	0	0	0	0	0	1	1	0	1	0	0	3	3	NA	0	1	0	0	0	2	0	1	0	0	1	0	0	0	0	0	0	2	0	0	0	3
AU	AU1000	WT	-17.27492989	145.4284728	2001	upland	0	0	0	0	0	0	1	0	0	0	0	0	1	0	0	0	2	0	4	NA	0	0	1	0	0	0	1	3	1	1	2	1	0	0	0	0	0	0	2	0	0	1
AU	AU10A	WT	-17.70615356	145.5267359	2004	upland	0	1	0	0	0	3	0	1	1	6	0	0	3	0	2	0	0	0	2	NA	0	0	0	1	0	2	0	0	0	0	1	0	0	1	1	1	0	0	1	0	0	0
AU	AU10A	WT	-17.70615356	145.5267359	2004	upland	0	0	7	0	0	0	1	2	0	6	0	3	2	0	2	1	5	0	1	NA	0	3	3	0	2	0	0	0	1	0	3	0	0	0	0	0	0	0	2	0	0	0
AU	AU10A	WT	-17.70615356	145.5267359	2004	upland	0	1	4	2	2	2	0	1	3	1	5	1	2	0	3	0	4	3	2	NA	0	0	3	1	0	0	0	0	0	0	4	0	0	0	1	3	0	2	3	2	0	1
AU	AU10A	WT	-17.70615356	145.5267359	2007	upland	0	0	1	0	0	1	0	0	0	1	0	2	1	0	4	0	0	0	3	NA	0	0	0	0	0	2	0	0	0	0	3	0	0	0	1	0	0	0	3	0	0	2
AU	AU10A	WT	-17.70615356	145.5267359	2008	upland	0	0	7	1	0	0	1	1	2	4	1	5	2	0	4	0	4	0	4	NA	0	0	1	0	1	0	0	1	0	0	2	0	0	0	0	1	0	0	6	0	0	2
AU	AU10A	WT	-17.70615356	145.5267359	2008	upland	0	1	1	0	0	2	0	0	2	3	1	2	3	0	1	0	1	4	0	NA	0	0	1	1	0	0	0	0	0	0	0	0	0	0	0	1	0	0	3	0	0	4
AU	AU10A	WT	-17.70615356	145.5267359	2009	upland	0	0	4	0	0	1	0	0	3	2	0	1	1	0	3	0	0	2	3	NA	0	1	2	0	0	0	7	0	0	0	1	0	0	0	0	1	0	0	2	0	0	3
AU	AU10A	WT	-17.70615356	145.5267359	2009	upland	0	0	4	0	0	1	3	2	2	5	0	1	0	0	2	0	2	0	2	NA	0	2	0	1	0	0	0	0	0	0	1	0	0	0	0	0	0	0	2	0	0	0
AU	AU10A	WT	-17.70615356	145.5267359	2010	upland	0	3	4	0	2	0	3	1	1	3	0	2	5	0	3	0	5	2	4	NA	0	0	1	0	0	0	0	0	1	3	3	0	2	1	0	2	0	0	1	0	0	1
AU	AU10A	WT	-17.70615356	145.5267359	2012	upland	0	3	4	0	1	3	2	6	2	1	0	1	3	0	3	0	0	0	1	NA	0	0	0	0	0	0	9	0	0	0	4	0	3	2	0	1	0	0	4	0	0	1
AU	AU10A	WT	-17.70615356	145.5267359	2012	upland	2	0	10	0	2	0	3	2	1	4	0	1	5	0	4	0	0	2	0	NA	0	0	4	0	0	0	8	0	0	0	5	0	0	0	0	0	0	0	7	0	0	1
AU	AU10A	WT	-17.70615356	145.5267359	2013	upland	0	3	3	1	0	2	2	0	1	2	0	0	3	0	1	0	1	5	4	NA	1	4	0	0	0	0	0	0	0	0	1	0	0	1	0	0	0	0	1	0	0	1
AU	AU10A	WT	-17.70435718	145.5269863	2004	upland	1	1	4	0	0	1	0	1	2	2	0	0	0	0	3	1	1	4	3	NA	0	0	0	0	0	0	0	0	0	3	3	0	1	0	0	0	0	0	2	0	0	1
AU	AU10A	WT	-17.70435718	145.5269863	2004	upland	0	0	5	0	0	2	1	1	0	1	0	2	3	0	4	0	3	1	2	NA	0	1	1	0	0	0	0	0	1	0	3	0	0	0	0	1	0	1	5	0	0	3
AU	AU10A	WT	-17.70435718	145.5269863	2004	upland	0	0	1	5	1	1	1	1	3	3	0	0	2	0	1	1	4	2	2	NA	0	0	0	0	0	0	0	4	1	0	2	0	0	0	2	2	0	0	4	0	0	0
AU	AU10A	WT	-17.70435718	145.5269863	2007	upland	0	0	2	0	0	0	1	2	1	0	0	0	5	0	2	0	0	2	1	NA	0	0	3	1	0	0	0	0	0	0	1	1	0	1	0	0	0	0	2	0	0	3
AU	AU10A	WT	-17.70435718	145.5269863	2007	upland	0	0	2	1	0	0	1	0	0	1	0	0	5	0	4	0	1	0	3	NA	0	2	0	0	2	0	0	0	0	0	3	0	0	0	0	1	0	0	1	0	0	6
AU	AU10A	WT	-17.70435718	145.5269863	2007	upland	0	1	2	6	0	4	3	1	3	1	0	1	3	0	4	0	4	4	0	NA	0	2	2	1	0	0	0	1	3	0	1	1	0	2	0	0	0	0	5	0	0	2
AU	AU10A	WT	-17.70435718	145.5269863	2008	upland	0	1	4	0	0	3	2	1	2	3	0	2	4	0	3	0	3	2	1	NA	0	0	1	1	0	0	0	0	1	0	2	0	0	0	0	1	0	0	4	0	0	6
AU	AU10A	WT	-17.70435718	145.5269863	2009	upland	0	0	0	0	1	1	1	1	2	0	0	0	1	0	2	0	1	2	3	NA	0	2	0	0	0	0	2	0	0	0	0	0	0	0	0	0	0	1	2	0	0	0
AU	AU10A	WT	-17.70435718	145.5269863	2009	upland	0	0	3	0	0	1	1	4	0	0	0	2	1	0	1	0	0	2	2	NA	0	2	2	1	0	0	0	0	0	0	1	0	0	0	0	1	0	0	1	0	0	0
AU	AU10A	WT	-17.70435718	145.5269863	2010	upland	0	1	4	1	1	2	5	2	2	1	0	1	3	0	3	0	4	3	5	NA	0	0	0	2	0	0	0	0	0	0	0	0	2	0	2	0	0	0	3	0	0	3
AU	AU10A	WT	-17.70435718	145.5269863	2012	upland	0	1	1	0	1	2	0	1	1	1	0	2	2	0	4	0	2	0	3	NA	0	1	5	0	0	0	1	0	0	2	0	0	2	0	0	0	0	0	2	0	0	4
AU	AU10A	WT	-17.70435718	145.5269863	2012	upland	3	0	8	0	2	0	4	1	2	5	0	5	2	0	2	0	0	0	0	NA	0	0	1	3	0	0	0	0	0	0	7	0	0	0	0	0	0	0	8	0	0	2
AU	AU10A	WT	-17.70435718	145.5269863	2013	upland	0	0	1	1	1	0	1	1	3	2	0	1	1	0	2	0	3	2	2	NA	0	0	0	0	0	0	2	0	0	0	1	0	0	1	0	1	0	0	4	0	0	4
AU	AU10A	WT	-17.70435718	145.5269863	2014	upland	0	0	0	0	0	0	0	0	0	0	1	0	1	0	2	0	0	0	1	NA	0	0	1	0	0	0		0	0	0	0	0	0	0	0	0	0	0	1	0	0	0
AU	AU10A	WT	-17.7026933	145.5268302	2004	upland	0	0	2	1	0	1	0	0	3	4	0	0	1	0	2	0	1	0	0	NA	0	1	0	0	0	0	2	1	0	0	3	0	1	0	1	1	0	0	2	0	0	0
AU	AU10A	WT	-17.7026933	145.5268302	2004	upland	0	1	5	0	0	1	1	2	0	4	0	2	4	0	2	0	3	2	2	NA	0	3	2	1	0	0	0	0	1	0	3	0	0	0	0	2	0	0	6	2	0	0
AU	AU10A	WT	-17.7026933	145.5268302	2004	upland	0	1	1	5	3	5	3	3	3	5	1	1	1	0	2	1	4	1	3	NA	0	0	1	0	0	0	0	1	2	0	1	0	1	0	2	3	0	1	2	0	0	1
AU	AU10A	WT	-17.7026933	145.5268302	2007	upland	0	0	0	0	0	0	1	2	1	0	0	0	5	0	2	0	0	2	1	NA	0	0	3	1	0	0	0	0	0	0	1	1	0	1	0	0	0	0	2	0	0	3
AU	AU10A	WT	-17.7026933	145.5268302	2008	upland	1	1	0	0	1	0	3	3	2	2	0	3	3	0	3	1	4	0	2	NA	0	0	1	0	0	0	0	0	0	1	1	0	1	0	0	1	0	1	7	0	0	2
AU	AU10A	WT	-17.7026933	145.5268302	2008	upland	1	0	3	0	0	1	1	0	3	2	0	0	0	0	3	0	1	0	1	NA	0	0	2	0	0	0	0	0	0	0	1	0	0	0	0	2	0	0	4	0	0	0
AU	AU10A	WT	-17.7026933	145.5268302	2008	upland	0	0	4	3	2	0	0	0	1	3	0	1	1	0	2	0	0	1	1	NA	0	1	2	1	1	0	0	0	0	0	0	0	1	0	0	5	1	1	3	0	0	2
AU	AU10A	WT	-17.7026933	145.5268302	2008	upland	0	0	1	0	0	3	5	2	2	1	1	2	1	6	3	0	3	1	0	NA	0	0	1	1	0	0	0	1	0	3	1	0	0	0	0	1	0	0	4	0	0	2
AU	AU10A	WT	-17.7026933	145.5268302	2008	upland	0	0	1	2	1	0	0	1	2	1	1	1	0	0	2	0	0	0	0	NA	0	0	2	0	0	0	0	0	0	2	3	0	0	0	0	2	0	0	2	0	0	2
AU	AU10A	WT	-17.7026933	145.5268302	2008	upland	0	0	1	0	0	1	0	0	1	1	0	0	2	0	2	0	1	0	0	NA	0	0	2	0	0	0	0	0	0	0	0	0	0	0	0	0	0	0	2	0	0	3
AU	AU10A	WT	-17.7026933	145.5268302	2009	upland	0	0	4	0	0	1	0	1	1	0	0	2	2	0	3	0	1	0	2	NA	0	2	0	0	1	0	0	0	0	0	3	0	5	0	0	1	0	0	2	0	0	2
AU	AU10A	WT	-17.7026933	145.5268302	2009	upland	0	0	5	0	0	0	0	0	0	0	2	2	2	0	2	0	2	0	3	NA	0	1	2	0	0	0	0	0	0	0	0	0	0	0	0	0	0	0	0	0	0	0
AU	AU10A	WT	-17.7026933	145.5268302	2010	upland	0	0	1	2	3	2	7	3	2	5	0	1	4	0	3	1	5	2	1	NA	0	0	1	1	0	0	0	0	1	0	1	0	3	2	1	1	0	5	4	0	0	9
AU	AU10A	WT	-17.7026933	145.5268302	2012	upland	0	1	6	0	0	2	1	1	3	2	0	1	4	0	5	0	0	0	2	NA	0	0	0	0	0	0	5	0	0	0	1	0	2	0	0	2	0	0	8	0	0	0
AU	AU10A	WT	-17.7026933	145.5268302	2012	upland	0	0	8	0	0	1	0	0	2	5	0	1	6	0	3	0	1	0	1	NA	0	0	1	4	0	0	3	0	0	0	3	0	0	0	0	0	0	0	6	0	0	2
AU	AU10A	WT	-17.7026933	145.5268302	2013	upland	0	2	0	2	0	0	3	2	2	0	0	0	3	0	3	0	2	3	2	NA	0	0	0	0	0	1	0	0	0	1	1	0	0	1	0	0	0	0	1	0	0	4
AU	AU10A	WT	-17.7026933	145.5268302	2014	upland	0	0	0	1	0	0	0	1	0	0	0	2	1	0	1	0	1	1	2	NA	0	1	0	0	0	0		0	0	0	0	0	0	0	0	0	0	0	1	0	0	5
AU	AU10A	WT	-17.70193123	145.5252242	2004	upland	0	1	0	0	0	5	0	0	3	2	0	2	0	0	2	0	0	0	0	NA	0	0	0	0	0	0	0	0	0	0	2	0	2	0	2	1	0	0	4	0	0	0
AU	AU10A	WT	-17.70193123	145.5252242	2004	upland	0	0	3	0	0	0	0	0	0	1	0	0	0	0	3	0	0	0	0	NA	0	0	0	1	0	0	0	0	0	0	3	0	0	1	0	0	0	0	2	0	0	0
AU	AU10A	WT	-17.70193123	145.5252242	2004	upland	0	0	0	0	0	2	1	0	0	3	0	1	3	0	2	0	1	5	3	NA	0	0	0	1	0	0	0	0	1	0	1	0	0	0	2	3	0	0	4	0	0	1
AU	AU10A	WT	-17.70193123	145.5252242	2007	upland	1	0	2	1	0	2	0	0	1	0	0	1	4	0	2	0	0	3	2	NA	0	0	3	0	1	0	0	0	0	0	2	0	0	2	3	0	0	0	0	0	0	0
AU	AU10A	WT	-17.70193123	145.5252242	2007	upland	1	2	0	8	1	2	2	3	1	2	0	2	3	0	4	0	3	4	3	NA	0	0	0	0	0	0	1	2	3	0	1	0	0	0	1	0	0	0	2	0	0	5
AU	AU10A	WT	-17.70193123	145.5252242	2008	upland	0	0	4	0	0	3	1	0	3	3	0	1	2	0	3	2	2	0	1	NA	0	0	5	0	0	0	0	1	0	0	3	0	0	0	2	1	0	0	2	0	0	1
AU	AU10A	WT	-17.70193123	145.5252242	2008	upland	0	0	0	0	1	3	1	3	1	2	0	0	0	0	3	0	0	0	1	NA	0	0	0	1	0	0	0	0	0	0	1	0	0	0	0	0	0	0	3	0	0	1
AU	AU10A	WT	-17.70193123	145.5252242	2008	upland	0	0	1	0	2	0	3	2	1	2	0	1	1	0	2	0	0	1	1	NA	0	4	1	0	0	0	0	0	0	0	1	0	0	2	0	1	0	0	4	0	0	0
AU	AU10A	WT	-17.70193123	145.5252242	2008	upland	0	1	2	0	0	1	0	1	1	1	0	1	4	0	3	0	5	3	0	NA	0	0	2	0	0	0	0	0	0	0	0	0	0	0	0	0	0	0	3	0	0	1
AU	AU10A	WT	-17.70193123	145.5252242	2009	upland	0	0	1	0	0	1	0	0	1	0	0	3	0	0	2	0	2	3	1	NA	0	0	3	0	0	0	0	0	0	0	2	0	0	1	3	0	0	0	2	0	0	1
AU	AU10A	WT	-17.70193123	145.5252242	2009	upland	0	0	1	2	2	1	1	3	2	1	1	5	2	0	4	0	1	1	2	NA	0	1	7	0	0	0	1	0	1	2	2	0	0	0	0	1	0	0	4	0	0	5
AU	AU10A	WT	-17.70193123	145.5252242	2010	upland	0	0	1	2	2	2	2	2	2	4	0	0	1	0	3	0	2	5	5	NA	0	0	0	0	0	0	0	0	1	0	2	0	1	1	3	1	0	0	2	0	0	2
AU	AU10A	WT	-17.70193123	145.5252242	2012	upland	0	2	7	7	2	4	2	2	2	2	0	1	1	0	4	0	3	1	2	NA	0	0	3	1	0	0	2	1	0	1	1	1	2	0	1	1	0	2	3	0	0	0
AU	AU10A	WT	-17.70193123	145.5252242	2012	upland	0	0	3	1	0	0	1	0	2	3	0	0	1	0	3	0	1	5	1	NA	0	0	1	1	0	0	2	0	0	0	2	0	0	1	0	0	0	0	5	1	0	0
AU	AU10A	WT	-17.70193123	145.5252242	2013	upland	0	0	2	5	0	2	0	1	2	4	0	3	2	0	0	0	1	0	1	NA	0	0	6	1	0	0	0	0	0	0	0	0	1	0	0	0	1	0	1	0	0	1
AU	AU10A	WT	-17.70193123	145.5252242	2016	upland	1	1	1	3	6	3	2	1	3	1	0	0	2	0	2	0	2	1	1	NA	0	0	2	1	0	0	1	0	0	0	1	0	2	0	1	0	0	0	2	0	0	0
AU	AU10A	WT	-17.70066965	145.5244897	2004	upland	0	0	0	6	0	5	2	1	0	2	0	0	0	0	0	0	0	0	0	NA	0	0	0	1	0	0	0	0	0	3	2	1	2	0	0	1	0	2	2	0	0	0
AU	AU10A	WT	-17.70066965	145.5244897	2004	upland	0	0	1	0	0	0	0	1	0	0	0	0	0	0	3	0	0	0	1	NA	0	0	0	0	0	0	0	0	0	0	2	0	0	0	0	0	0	0	1	0	0	2
AU	AU10A	WT	-17.70066965	145.5244897	2004	upland	0	1	1	0	1	3	2	0	0	5	0	1	3	0	1	0	1	1	1	NA	0	0	0	0	2	0	1	0	2	0	3	0	0	0	0	1	0	1	3	0	0	1
AU	AU10A	WT	-17.70066965	145.5244897	2006	upland	0	0	0	0	0	0	0	1	0	0	0	0	1	0	3	0	0	0	0	NA	0	0	0	0	0	0	0	0	0	0	0	0	0	0	1	1	0	0	1	0	0	1
AU	AU10A	WT	-17.70066965	145.5244897	2007	upland	0	0	0	2	0	0	2	0	3	0	0	0	0	0	2	0	0	0	2	NA	0	0	0	0	0	2	0	0	0	0	1	0	0	0	0	0	0	0	1	0	0	2
AU	AU10A	WT	-17.70066965	145.5244897	2008	upland	0	0	5	0	2	0	2	1	3	2	0	0	3	0	4	0	1	2	0	NA	0	0	1	1	0	0	0	0	0	0	4	0	0	0	2	0	0	0	2	0	0	2
AU	AU10A	WT	-17.70066965	145.5244897	2008	upland	0	0	0	0	1	3	3	3	3	3	0	1	0	0	4	0	1	0	1	NA	0	0	3	2	0	0	0	0	0	0	1	0	0	0	0	0	0	0	2	0	0	0
AU	AU10A	WT	-17.70066965	145.5244897	2008	upland	0	0	2	0	1	0	0	0	1	2	0	1	4	0	2	0	0	0	3	NA	0	0	4	0	0	0	0	0	0	0	2	0	0	1	0	0	0	0	1	0	0	0
AU	AU10A	WT	-17.70066965	145.5244897	2009	upland	0	0	0	0	0	1	1	5	3	1	0	1	3	0	2	0	1	1	2	NA	0	1	2	1	0	0	0	0	0	0	3	0	0	0	0	1	0	1	0	0	0	2
AU	AU10A	WT	-17.70066965	145.5244897	2009	upland	0	0	0	0	1	1	0	1	0	0	0	2	1	0	2	0	0	1	1	NA	0	0	2	0	0	0	0	0	1	0	2	0	0	0	0	0	0	0	1	0	0	5
AU	AU10A	WT	-17.70066965	145.5244897	2010	upland	0	2	8	5	2	3	4	2	2	4	0	2	3	0	4	0	4	3	2	NA	0	0	0	1	0	0	0	0	0	0	1	0	2	0	1	2	0	0	3	0	0	2
AU	AU10A	WT	-17.70066965	145.5244897	2012	upland	0	0	0	4	1	3	2	0	4	4	0	1	5	0	5	0	0	2	0	NA	0	0	3	0	0	1	8	0	0	0	0	0	2	0	0	2	0	0	4	0	0	1
AU	AU10A	WT	-17.70066965	145.5244897	2012	upland	0	0	1	2	0	0	2	1	3	3	0	1	4	0	1	0	0	2	2	NA	0	0	2	0	0	0	10	0	0	0	1	0	0	0	0	1	0	0	4	0	0	2
AU	AU10A	WT	-17.70066965	145.5244897	2013	upland	0	1	2	1	0	3	0	0	1	1	0	2	4	0	2	0	2	2	3	NA	0	0	2	1	0	0	0	0	0	0	1	0	0	0	0	0	0	0	1	1	0	0
AU	AU10A	WT	-17.70066965	145.5244897	2014	upland	0	0	1	0	0	0	0	3	0	0	0	1	3	0	1	0	0	0	1	NA	0	1	0	0	0	0		0	0	0	0	0	0	0	0	1	0	0	1	0	0	1
AU	AU10A	WT	-17.70066965	145.5244897	2016	upland	0	3	0	6	1	3	5	2	1	2	0	4	1	0	3	0	4	3	3	NA	0	0	4	0	0	0	4	0	0	6	5	0	5	1	0	0	0	2	6	0	0	3
AU	AU10A	WT	-17.69954396	145.5238012	2004	upland	2	0	0	5	2	1	2	1	2	1	0	0	0	0	2	0	1	0	0	NA	0	0	0	1	0	0	0	0	0	30	4	0	0	2	0	1	0	1	3	0	0	0
AU	AU10A	WT	-17.69954396	145.5238012	2004	upland	1	0	4	0	2	5	4	3	1	5	0	3	0	0	2	0	2	3	2	NA	0	0	0	0	1	0	0	0	2	0	0	2	2	0	0	3	0	1	3	0	0	1
AU	AU10A	WT	-17.69954396	145.5238012	2004	upland	0	0	2	0	0	0	0	0	0	0	0	3	0	0	2	0	0	0	0	NA	0	0	0	0	0	0	0	0	0	0	4	0	0	0	0	1	0	0	3	0	0	3
AU	AU10A	WT	-17.69954396	145.5238012	2005	upland	0	0	0	7	0	3	3	1	1	5	0	3	3	0	4	0	3	2	1	NA	0	0	6	0	0	1	0	0	0	2	1	0	3	1	0	3	0	0	4	0	0	3
AU	AU10A	WT	-17.69954396	145.5238012	2006	upland	0	0	1	0	0	1	0	3	1	1	0	0	3	0	3	0	1	4	5	NA	0	0	0	0	0	1	2	0	0	0	3	0	0	1	3	3	0	0	3	0	0	5
AU	AU10A	WT	-17.69954396	145.5238012	2007	upland	0	0	0	2	0	2	2	1	2	1	0	1	1	0	2	0	0	0	1	NA	0	0	0	0	0	0	0	0	0	2	3	0	0	1	1	1	0	0	0	0	0	5
AU	AU10A	WT	-17.69954396	145.5238012	2007	upland	2	1	0	6	1	4	5	0	2	4	0	2	4	0	2	0	6	3	0	NA	0	0	1	0	0	0	0	1	0	0	0	3	0	0	0	4	0	0	1	0	0	4
AU	AU10A	WT	-17.69954396	145.5238012	2008	upland	0	0	2	0	1	2	3	3	2	4	0	2	3	0	1	0	1	2	1	NA	0	0	3	2	0	0	0	0	0	0	0	0	0	0	0	1	0	0	2	0	0	1
AU	AU10A	WT	-17.69954396	145.5238012	2008	upland	0	0	0	0	1	0	0	0	0	1	0	0	2	0	3	0	0	3	2	NA	0	3	4	0	0	0	0	0	0	0	2	0	0	0	0	0	0	0	0	0	0	0
AU	AU10A	WT	-17.69954396	145.5238012	2008	upland	1	0	0	1	0	6	1	2	0	4	1	2	3	0	2	0	4	2	0	NA	0	0	2	0	0	0	0	0	0	0	0	0	0	2	0	1	0	0	2	0	0	3
AU	AU10A	WT	-17.69954396	145.5238012	2009	upland	0	0	0	1	0	2	1	2	2	1	0	0	2	0	5	0	3	2	2	NA	0	1	2	1	0	2	0	0	0	0	4	0	1	1	0	1	0	0	1	0	0	0
AU	AU10A	WT	-17.69954396	145.5238012	2009	upland	0	0	2	0	0	2	0	0	1	0	1	0	2	0	1	1	1	0	2	NA	0	0	3	0	0	0	0	0	0	0	1	0	0	0	0	2	0	0	2	0	0	0
AU	AU10A	WT	-17.69954396	145.5238012	2010	upland	0	0	0	8	1	2	5	6	2	3	0	1	2	0	4	0	0	5	0	NA	0	0	1	1	0	0	0	0	0	0	1	1	0	1	0	3	0	0	1	0	0	0
AU	AU10A	WT	-17.69954396	145.5238012	2012	upland	0	1	3	7	0	3	1	1	2	4	0	2	2	0	1	0	0	2	1	NA	0	0	2	1	0	0	4	0	0	0	0	0	0	0	0	0	0	1	2	0	0	0
AU	AU10A	WT	-17.69954396	145.5238012	2012	upland	0	0	3	2	0	0	4	4	3	4	0	1	2	0	4	0	4	0	3	NA	0	0	6	0	0	0	5	0	0	1	1	0	0	0	0	2	0	0	1	0	0	1
AU	AU10A	WT	-17.69954396	145.5238012	2013	upland	0	0	0	3	0	1	0	2	0	0	0	1	2	0	3	0	1	2	1	NA	0	0	1	0	1	0	0	0	0	2	0	0	1	0	0	1	0	0	1	0	0	0
AU	AU10A	WT	-17.69954396	145.5238012	2014	upland	0	0	1	0	0	0	0	0	1	0	0	1	3	1	2	0	0	2	1	NA	0	0	2	0	0	0		0	0	0	1	0	0	0	0	0	0	1	3	0	1	3
AU	AU10B	WT	-17.70136712	145.519902	2007	upland	0	0	2	1	0	0	1	2	1	0	0	1	1	0	2	1	2	0	1	NA	0	1	0	0	0	0	1	0	0	1	2	0	0	0	0	0	0	0	1	0	0	4
AU	AU10B	WT	-17.70061212	145.521643	2012	upland	0	0	6	0	1	1	2	1	2	5	0	1	1	0	3	0	0	0	0	NA	0	0	7	0	0	0	0	0	0	0	1	0	0	0	0	0	1	0	5	0	0	0
AU	AU10B	WT	-17.69997549	145.5211014	2008	upland	0	0	0	3	3	0	2	3	0	0	0	5	1	0	4	0	2	0	5	NA	0	0	3	0	0	0	0	0	2	2	1	0	0	0	0	0	0	0	1	0	0	5
AU	AU10B	WT	-17.69997549	145.5211014	2012	upland	0	0	4	0	0	0	1	1	2	3	0	0	3	0	5	0	0	0	0	NA	0	0	4	0	0	0	0	0	0	0	2	0	0	0	0	0	0	0	5	0	0	0
AU	AU10B	WT	-17.69939401	145.523086	2007	upland	0	0	3	0	0	0	2	3	1	0	0	2	3	0	4	0	2	1	3	NA	0	0	0	0	0	0	0	1	0	2	3	0	1	0	1	1	0	0	1	0	0	2
AU	AU10B	WT	-17.69646656	145.5219314	2012	upland	0	0	2	3	1	0	2	1	2	6	0	1	4	0	2	0	0	0	4	NA	0	0	10	0	0	0	4	0	0	0	1	0	0	0	0	1	0	0	6	0	0	0
AU	AU1200	WT	-17.55821564	145.5461566	2003	upland	4	2	0	2	0	0	0	0	2	2	0	2	0	0	2	0	0	2	0	NA	0	0	0	0	0	0	0	2	0	0	0	0	0	0	0	0	0	0	0	0	0	3
AU	AU1200	WT	-17.55640842	145.546171	2003	upland	0	1	0	1	1	0	1	0	0	0	0	3	0	0	2	0	1	0	0	NA	0	0	1	1	0	1	0	1	0	0	0	0	0	0	1	0	0	0	0	0	0	5
AU	AU1200	WT	-17.55638765	145.5433451	2003	upland	0	1	0	4	0	0	1	0	0	0	0	3	2	0	2	1	1	0	0	NA	0	0	1	2	0	0	0	1	0	0	0	0	0	0	0	1	0	0	0	0	0	3
AU	AU1200	WT	-17.548167	145.552341	2003	upland	0	0	0	5	2	0	1	1	5	0	0	1	2	0	2	0	1	3	2	NA	0	0	4	1	0	0	0	1	0	0	1	0	2	0	0	3	0	0	2	0	0	2
AU	AU1200	WT	-17.54760499	145.554578	2003	upland	2	0	0	3	2	0	3	0	10	0	0	2	2	0	3	0	0	0	1	NA	0	0	2	0	0	0	0	1	0	0	4	0	0	2	1	2	0	0	1	0	0	0
AU	AU1200	WT	-17.32695034	145.4155462	2001	upland	0	0	0	1	1	1	0	0	2	0	0	2	2	0	3	0	1	4	3	NA	0	2	1	0	1	0	0	1	0	1	2	0	0	0	0	0	0	0	1	0	0	3
AU	AU1200	WT	-17.30970588	145.4174532	2001	upland	0	0	0	0	0	0	0	0	0	0	0	0	1	0	2	1	0	1	0	NA	0	0	1	0	0	0	0	0	0	0	3	0	0	0	0	0	0	0	0	0	1	1
AU	AU1200	WT	-17.28623611	145.4252164	2001	upland	0	0	0	2	0	2	0	0	0	1	0	1	1	0	2	0	1	0	1	NA	0	1	2	0	0	1	0	0	0	1	2	0	0	0	0	0	0	0	2	0	0	1
AU	AU1A	WT	-17.72020872	145.8553682	2004	lowland	0	0	0	0	0	NA	1	1	0	1	0	0	0	4	0	NA	0	2	0	3	0	0	NA	0	0	0	0	NA	0	0	1	0	0	1	NA	1	1	0	0	0	4	0
AU	AU1A	WT	-17.72020047	145.8539538	2004	lowland	0	0	0	0	0	NA	2	0	0	4	0	0	0	6	0	NA	0	0	0	4	3	0	NA	2	0	0	0	NA	0	0	4	0	0	0	NA	1	0	0	0	1	2	0
AU	AU1A	WT	-17.72020047	145.8539538	2008	lowland	0	0	0	0	0	NA	0	1	0	0	0	0	0	3	0	NA	0	2	0	3	3	0	NA	0	5	0	0	NA	0	0	0	0	0	3	NA	0	0	2	0	1	1	0
AU	AU1A	WT	-17.72014637	145.8570754	2004	lowland	0	0	0	0	0	NA	0	1	0	3	0	0	0	5	0	NA	0	1	0	3	0	1	NA	0	0	1	0	NA	0	0	2	0	0	1	NA	0	0	0	0	1	6	0
AU	AU1A	WT	-17.72014637	145.8570754	2008	lowland	0	0	0	0	4	NA	0	0	0	0	0	0	0	4	0	NA	0	0	0	3	0	2	NA	1	0	0	0	NA	0	0	1	0	0	3	NA	0	1	0	0	0	3	0
AU	AU1A	WT	-17.72014637	145.8570754	2008	lowland	0	0	0	0	0	NA	0	0	0	0	0	0	0	4	0	NA	0	0	0	3	0	0	NA	0	0	0	0	NA	0	0	6	0	0	1	NA	0	0	0	0	0	3	0
AU	AU1A	WT	-17.72014637	145.8570754	2009	lowland	0	0	0	0	0	NA	0	2	0	0	0	0	0	5	0	NA	0	2	0	2	2	2	NA	0	0	0	0	NA	0	0	0	0	0	0	NA	1	0	0	0	1	7	0
AU	AU1A	WT	-17.71700607	145.8594433	2004	lowland	1	0	0	0	0	NA	0	1	0	0	0	0	1	7	0	NA	0	1	0	3	1	0	NA	0	0	0	0	NA	0	0	1	0	0	2	NA	0	0	0	0	1	5	0
AU	AU1A	WT	-17.71700607	145.8594433	2004	lowland	0	0	0	0	0	NA	1	2	0	0	0	0	0	6	2	NA	0	1	0	0	3	0	NA	0	0	0	0	NA	0	0	1	0	0	0	NA	0	2	0	0	0	6	0
AU	AU1A	WT	-17.71700607	145.8594433	2005	lowland	0	0	0	0	0	NA	2	0	0	1	0	0	0	6	2	NA	0	3	0	3	0	0	NA	0	1	0	0	NA	0	0	0	0	4	1	NA	0	1	0	0	2	4	0
AU	AU1A	WT	-17.71700607	145.8594433	2007	lowland	0	0	2	0	0	NA	0	0	0	0	0	0	0	4	0	NA	0	0	0	2	2	0	NA	0	0	0	0	NA	0	0	0	0	5	2	NA	0	2	4	0	0	2	0
AU	AU1A	WT	-17.71700607	145.8594433	2008	lowland	0	0	0	0	0	NA	0	0	0	1	0	0	0	3	0	NA	0	1	0	4	0	1	NA	0	0	0	0	NA	0	0	0	0	1	2	NA	0	0	0	0	0	6	0
AU	AU1A	WT	-17.71700607	145.8594433	2008	lowland	0	0	0	0	0	NA	0	0	0	1	0	0	0	5	0	NA	0	0	0	1	0	0	NA	0	0	0	0	NA	0	0	1	0	0	2	NA	0	0	0	0	0	3	0
AU	AU1A	WT	-17.71700607	145.8594433	2008	lowland	0	0	0	0	0	NA	0	0	0	0	0	0	0	6	0	NA	0	0	0	1	2	0	NA	0	0	0	0	NA	0	0	0	0	0	2	NA	0	0	0	0	1	6	0
AU	AU1A	WT	-17.71700607	145.8594433	2009	lowland	0	0	0	0	0	NA	1	0	0	0	0	0	0	4	0	NA	0	1	0	2	1	0	NA	0	0	0	0	NA	0	0	0	0	0	1	NA	0	0	0	0	0	5	0
AU	AU1A	WT	-17.71700607	145.8594433	2012	lowland	0	0	0	0	0	NA	0	1	0	0	0	0	0	0	0	NA	0	0	0	6	2	0	NA	0	0	0	0	NA	0	0	0	0	1	0	NA	0	0	0	0	0	7	0
AU	AU1A	WT	-17.7169538	145.8613391	2004	lowland	0	0	0	0	2	NA	2	2	0	0	0	0	0	4	0	NA	0	4	0	2	1	2	NA	2	2	0	1	NA	0	0	2	0	2	1	NA	0	2	3	0	0	5	0
AU	AU1A	WT	-17.7169538	145.8613391	2004	lowland	0	0	0	0	1	NA	0	0	0	2	0	0	0	4	0	NA	0	0	0	1	0	2	NA	1	0	1	0	NA	0	0	1	0	0	2	NA	0	0	0	0	2	6	0
AU	AU1A	WT	-17.7169538	145.8613391	2005	lowland	0	0	0	0	0	NA	1	1	0	0	0	0	0	4	1	NA	0	0	0	3	0	0	NA	0	0	0	1	NA	0	0	0	0	4	0	NA	0	1	2	0	0	4	0
AU	AU1A	WT	-17.7169538	145.8613391	2007	lowland	0	0	0	0	0	NA	0	0	0	0	0	0	0	3	0	NA	0	0	0	3	0	0	NA	0	0	0	0	NA	0	0	0	0	0	0	NA	0	1	0	0	0	3	0
AU	AU1A	WT	-17.7169538	145.8613391	2008	lowland	0	0	0	0	0	NA	1	1	0	4	0	0	0	1	0	NA	0	2	0	4	3	0	NA	1	0	0	0	NA	0	0	1	0	0	2	NA	0	0	0	0	0	4	0
AU	AU1A	WT	-17.7169538	145.8613391	2008	lowland	0	0	0	0	0	NA	0	0	0	3	0	0	1	9	0	NA	0	0	0	4	0	1	NA	0	0	0	0	NA	0	0	1	0	0	0	NA	0	0	0	0	0	4	0
AU	AU1A	WT	-17.7169538	145.8613391	2008	lowland	0	1	0	0	0	NA	0	0	0	2	0	0	0	5	0	NA	0	0	0	5	0	0	NA	5	0	0	0	NA	0	0	0	0	1	1	NA	0	0	0	0	1	2	0
AU	AU1A	WT	-17.7169538	145.8613391	2009	lowland	0	0	0	0	0	NA	0	1	0	1	0	0	0	2	0	NA	0	0	0	3	0	3	NA	1	0	0	0	NA	0	0	1	0	0	2	NA	0	0	0	0	0	2	0
AU	AU1A	WT	-17.7169538	145.8613391	2012	lowland	0	0	0	0	0	NA	0	2	0	0	0	0	0	4	0	NA	0	0	0	7	3	0	NA	0	0	0	0	NA	0	0	0	0	2	0	NA	0	0	0	0	0	2	0
AU	AU1A	WT	-17.71670041	145.86284	2004	lowland	0	0	0	0	0	NA	2	0	0	1	0	0	0	5	0	NA	0	0	0	3	3	0	NA	0	0	0	0	NA	0	0	2	0	0	0	NA	0	2	0	0	0	8	0
AU	AU1A	WT	-17.71670041	145.86284	2004	lowland	0	0	0	0	0	NA	0	0	0	2	0	0	1	8	0	NA	0	4	0	3	1	0	NA	0	0	0	0	NA	0	0	1	0	0	4	NA	0	1	0	0	1	4	0
AU	AU1A	WT	-17.71670041	145.86284	2005	lowland	0	0	0	0	0	NA	0	0	0	0	0	0	0	5	0	NA	0	0	0	2	0	0	NA	0	0	0	0	NA	1	0	2	0	2	1	NA	0	0	0	0	0	5	0
AU	AU1A	WT	-17.71670041	145.86284	2007	lowland	0	1	0	0	0	NA	0	0	0	0	0	0	0	4	0	NA	0	0	0	3	2	0	NA	1	0	0	0	NA	0	0	0	0	0	0	NA	0	1	0	0	0	4	0
AU	AU1A	WT	-17.71670041	145.86284	2008	lowland	0	0	0	0	0	NA	0	0	0	1	0	0	0	6	0	NA	0	0	0	4	2	0	NA	1	0	0	0	NA	0	0	1	0	0	1	NA	0	0	0	0	0	3	0
AU	AU1A	WT	-17.71670041	145.86284	2008	lowland	0	0	0	0	1	NA	0	2	0	4	0	0	3	8	0	NA	0	0	0	0	3	0	NA	0	0	0	0	NA	0	0	0	0	1	1	NA	0	0	0	0	0	5	0
AU	AU1A	WT	-17.71670041	145.86284	2009	lowland	0	0	0	0	0	NA	1	1	0	0	0	0	0	4	0	NA	0	1	0	3	0	0	NA	1	0	0	0	NA	0	0	4	0	0	2	NA	0	1	0	0	0	2	0
AU	AU1A	WT	-17.71670041	145.86284	2012	lowland	0	0	0	0	0	NA	1	0	0	0	0	0	0	3	0	NA	0	0	0	8	0	0	NA	0	0	0	0	NA	0	0	0	0	0	0	NA	0	2	0	0	0	1	0
AU	AU200	WT	-17.60833178	145.7737196	2003	lowland	0		16	0	0	NA			0	0	0	0	0	4		NA	0		0	2	6	0	NA	2		0	0	NA	0	0	0	0	4	8	NA	2	0	0	0	2		0
AU	AU200	WT	-17.60833178	145.7737196	2003	lowland	0		16	0	0	NA			0	0	0	0	0	4		NA	0		0	2	6	0	NA	2		0	0	NA	0	0	0	0	4	8	NA	2	0	0	0	2		0
AU	AU200	WT	-17.60816612	145.776152	2003	lowland	0		0	0	2	NA			0	0	0	0	0	8		NA	0		0	4	0	0	NA	0		0	0	NA	0	0	2	0	2	0	NA	0	0	0	0	0		0
AU	AU200	WT	-17.60816612	145.776152	2003	lowland	0		0	0	2	NA			0	0	0	0	0	8		NA	0		0	4	0	0	NA	0		0	0	NA	0	0	2	0	2	0	NA	0	0	0	0	0		0
AU	AU2A	WT	-17.66214659	145.8747877	2004	lowland	0	0	0	0	1	NA	1	2	0	3	0	0	1	6	0	NA	0	1	0	2	1	1	NA	0	0	0	0	NA	0	0	4	0	0	0	NA	0	1	1	0	0	5	0
AU	AU2A	WT	-17.66214659	145.8747877	2005	lowland	0	0	0	0	3	NA	2	2	0	3	0	0	2	5	0	NA	1	0	0	1	3	2	NA	3	0	0	0	NA	0	3	2	0	0	1	NA	1	2	4	0	1	7	0
AU	AU2A	WT	-17.66214659	145.8747877	2005	lowland	0	0	0	0	1	NA	0	2	0	3	0	0	0	2	0	NA	0	0	0	3	1	0	NA	0	0	0	0	NA	0	1	2	0	2	1	NA	2	2	2	0	2	5	0
AU	AU2A	WT	-17.66214659	145.8747877	2006	lowland	0	0	0	0	0	NA	0	2	0	3	0	0	0	4	1	NA	0	8	0	2	5	0	NA	2	1	0	0	NA	0	0		0	0	1	NA	0	0	3	1	1	3	0
AU	AU2A	WT	-17.66214659	145.8747877	2007	lowland	0	0	0	0	0	NA	0	3	0	3	0	0	0	3	0	NA	0	0	0	2	2	0	NA	2	0	1	0	NA	0	0	0	0	0	2	NA	0	0	0	0	0	4	0
AU	AU2A	WT	-17.66214659	145.8747877	2007	lowland	0	0	0	0	0	NA	1	1	0	2	0	0	0	4	0	NA	0	0	0	4	0	0	NA	0	0	0	0	NA	0	0	9	0	2	2	NA	0	2	3	0	0	2	0
AU	AU2A	WT	-17.66214659	145.8747877	2008	lowland	0	0	0	0	3	NA	1	2	0	5	0	0	0	4	0	NA	0	0	0	5	0	1	NA	2	0	0	0	NA	0	0	4	0	0	0	NA	0	0	0	0	0	6	0
AU	AU2A	WT	-17.66214659	145.8747877	2008	lowland	0	0	0	0	0	NA	0	3	0	4	0	0	0	2	0	NA	0	0	0	7	0	0	NA	3	0	0	1	NA	0	0	6	0	1	3	NA	0	0	0	0	0	2	0
AU	AU2A	WT	-17.66214659	145.8747877	2009	lowland	0	0	0	0	1	NA	0	1	0	2	0	0	1	5	0	NA	0	1	0	3	0	0	NA	2	0	0	2	NA	0	0	3	0	0	0	NA	1	0	1	0	0	2	0
AU	AU2A	WT	-17.66214659	145.8747877	2012	lowland	0	0	0	0	3	NA	0	3	0	2	0	0	0	0	0	NA	0	0	0	3	0	0	NA	0	0	0	0	NA	0	0	7	0	0	0	NA	0	0	1	0	0	8	0
AU	AU2A	WT	-17.66048632	145.8736668	2004	lowland	0	0	1	0	0	NA	0	2	0	4	0	0	0	2	0	NA	0	3	0	6	1	1	NA	0	0	0	0	NA	0	0	0	0	0	1	NA	2	2	1	0	1	5	0
AU	AU2A	WT	-17.66048632	145.8736668	2005	lowland	0	0	5	3	0	NA	0	5	0	1	0	0	2	5	2	NA	1	4	5	0	2	2	NA	0	0	0	1	NA	0	0	1	0	0	2	NA	1	0	2	2	1	0	0
AU	AU2A	WT	-17.66048632	145.8736668	2005	lowland	0	0	0	1	3	NA	1	1	0	0	0	0	2	4	1	NA	0	0	0	3	1	3	NA	2	0	1	0	NA	0	0	3	0	0	4	NA	1	0	2	0	0	5	0
AU	AU2A	WT	-17.66048632	145.8736668	2006	lowland	0	0	0	0	0	NA	0	1	0	2	0	0	1	5	1	NA	0	8	0	7	6	0	NA	0	0	0	0	NA	0	0		0	0	8	NA	1	1	1	0	0	3	0
AU	AU2A	WT	-17.66048632	145.8736668	2007	lowland	0	0	0	0	0	NA	0	0	0	2	0	0	0	1	0	NA	0	1	0	4	1	0	NA	1	0	3	0	NA	0	0	1	0	0	2	NA	0	0	0	0	0	2	0
AU	AU2A	WT	-17.66048632	145.8736668	2008	lowland	0	0	0	0	0	NA	0	1	0	3	0	0	0	3	0	NA	0	0	0	4	1	0	NA	0	0	0	0	NA	0	0	2	0	1	5	NA	0	0	0	0	1	3	0
AU	AU2A	WT	-17.66048632	145.8736668	2008	lowland	0	0	0	0	0	NA	0	0	0	2	0	0	0	4	0	NA	0	0	0	7	2	1	NA	1	0	0	0	NA	0	0	2	0	0	2	NA	0	0	0	0	0	4	0
AU	AU2A	WT	-17.66048632	145.8736668	2009	lowland	0	0	0	0	0	NA	2	0	0	3	0	0	0	2	0	NA	0	0	0	2	0	1	NA	3	0	0	1	NA	0	0	1	0	0	2	NA	0	0	0	0	0	2	0
AU	AU2A	WT	-17.66048632	145.8736668	2010	lowland	0	0	0	0	0	NA	0	1	0	2	0	0	0	2	0	NA	0	1	0	4	1	0	NA	0	2	0	0	NA	0	0	1	0	1	2	NA	0	0	1	0	0	5	0
AU	AU2A	WT	-17.66048632	145.8736668	2012	lowland	0	0	0	0	0	NA	1	1	0	3	0	0	0	1	0	NA	0	0	0	2	4	0	NA	0	0	0	0	NA	0	0	13	0	0	3	NA	0	0	0	0	0	4	0
AU	AU2A	WT	-17.66048632	145.8736668	2012	lowland	0	0	0	0	0	NA	2	2	0	1	0	0	0	7	0	NA	0	0	0	4	0	0	NA	0	0	0	0	NA	0	0	0	0	0	4	NA	0	0	0	0	0	4	0
AU	AU2A	WT	-17.65999818	145.8720673	2004	lowland	0	0	0	0	0	NA	0	1	0	4	0	0	0	3	0	NA	0	0	0	2	5	5	NA	0	0	0	0	NA	0	0	0	0	0	1	NA	2	0	1	0	0	3	0
AU	AU2A	WT	-17.65999818	145.8720673	2005	lowland	0	0	0	0	0	NA	3	2	0	4	0	0	0	4	0	NA	0	1	0	5	1	1	NA	1	0	0	2	NA	0	0	2	0	0	3	NA	2	1	2	0	3	6	0
AU	AU2A	WT	-17.65999818	145.8720673	2005	lowland	0	1	0	0	1	NA	0	0	0	3	0	0	1	4	0	NA	0	0	0	7	3	0	NA	0	0	0	0	NA	0	0	0	0	1	5	NA	3	0	3	0	0	4	0
AU	AU2A	WT	-17.65999818	145.8720673	2006	lowland	0	0	0	0	0	NA	0	0	0	1	0	0	0	6	1	NA	0	2	0	2	3	0	NA	0	5	1	0	NA	0	0		0	0	4	NA	1	1	0	0	0	1	0
AU	AU2A	WT	-17.65999818	145.8720673	2007	lowland	0	0	0	0	1	NA	1	1	0	2	0	0	0	6	0	NA	0	0	0	5	3	0	NA	0	0	0	0	NA	0	0	2	0	0	5	NA	1	2	1	0	0	4	0
AU	AU2A	WT	-17.65999818	145.8720673	2008	lowland	0	0	0	0	0	NA	0	1	0	2	0	0	2	4	0	NA	0	3	0	6	1	0	NA	1	0	0	0	NA	0	0	1	0	0	6	NA	0	0	1	0	1	4	0
AU	AU2A	WT	-17.65999818	145.8720673	2008	lowland	0	0	0	0	0	NA	1	3	0	2	0	0	0	7	0	NA	0	0	0	7	3	0	NA	0	3	0	0	NA	0	0	0	0	1	3	NA	1	0	0	0	1	3	0
AU	AU2A	WT	-17.65999818	145.8720673	2009	lowland	0	0	0	0	1	NA	2	1	0	2	0	0	0	2	0	NA	0	0	0	3	3	0	NA	0	2	0	0	NA	0	0	0	0	0	3	NA	0	0	0	0	0	3	0
AU	AU2A	WT	-17.65999818	145.8720673	2012	lowland	0	0	0	0	0	NA	0	1	0	1	0	0	0	0	0	NA	0	0	0	4	2	0	NA	0	0	0	0	NA	0	0	2	0	0	2	NA	0	0	0	0	0	4	0
AU	AU2A	WT	-17.65941013	145.8703836	2004	lowland	0	0	0	0	1	NA	0	1	0	6	0	0	0	2	0	NA	2	3	0	4	0	0	NA	0	2	1	0	NA	0	0	1	0	0	4	NA	0	0	0	0	0	4	0
AU	AU2A	WT	-17.65941013	145.8703836	2005	lowland	0	0	0	0	2	NA	0	2	0	4	0	0	1	5	0	NA	0	2	0	2	1	0	NA	0	0	0	0	NA	0	0	1	0	0	1	NA	1	0	1	0	0	3	0
AU	AU2A	WT	-17.65941013	145.8703836	2006	lowland	0	0	0	0	0	NA	1	1	0	1	0	0	1	3	1	NA	0	3	0	8	2	0	NA	0	0	0	0	NA	0	0		0	0	5	NA	1	3	2	0	0	4	0
AU	AU2A	WT	-17.65941013	145.8703836	2008	lowland	0	0	0	0	0	NA	0	0	0	1	0	0	1	4	0	NA	0	0	0	3	0	0	NA	0	0	0	0	NA	0	0	1	0	0	1	NA	1	0	0	0	0	6	0
AU	AU2A	WT	-17.65941013	145.8703836	2008	lowland	0	0	0	0	1	NA	1	1	0	2	0	0	0	0	0	NA	0	0	0	6	1	0	NA	0	0	0	0	NA	0	0	4	0	2	2	NA	1	1	0	0	1	2	0
AU	AU2A	WT	-17.65941013	145.8703836	2009	lowland	0	0	0	0	0	NA	0	1	0	2	0	0	0	5	0	NA	0	0	0	3	3	0	NA	0	0	0	1	NA	0	0	0	0	0	0	NA	1	1	0	0	0	4	0
AU	AU2A	WT	-17.65941013	145.8703836	2010	lowland	0	0	0	0	0	NA	2	2	0	0	0	0	0	3	0	NA	0	2	0	3	1	0	NA	0	1	0	0	NA	0	0	1	0	0	2	NA	1	2	0	0	2	5	0
AU	AU2A	WT	-17.65941013	145.8703836	2012	lowland	0	0	0	0	0	NA	1	2	0	0	0	0	0	3	0	NA	0	0	0	3	0	0	NA	0	0	0	0	NA	0	0	0	0	0	2	NA	0	0	0	0	0	5	0
AU	AU2A	WT	-17.65803935	145.8693175	2004	lowland	0	0	0	0	2	NA	0	1	0	4	0	0	0	6	0	NA	0	2	0	5	2	1	NA	0	0	0	0	NA	0	0	1	0	0	5	NA	1	2	0	0	2	4	0
AU	AU2A	WT	-17.65803935	145.8693175	2005	lowland	0	0	0	0	0	NA	2	1	0	3	0	0	2	4	0	NA	1	7	0	1	4	1	NA	1	0	0	0	NA	0	0	1	0	0	2	NA	1	1	3	0	0	5	0
AU	AU2A	WT	-17.65803935	145.8693175	2006	lowland	0	0	0	0	0	NA	0	0	0	5	0	0	0	6	1	NA	0	1	0	1	2	0	NA	0	0	0	0	NA	0	0		0	1	3	NA	3	1	1	0	1	2	0
AU	AU2A	WT	-17.65803935	145.8693175	2007	lowland	0	0	0	0	0	NA	1	1	0	3	0	0	0	2	0	NA	0	0	0	4	1	0	NA	0	0	0	0	NA	0	0	1	0	3	3	NA	1	0	0	0	0	6	0
AU	AU2A	WT	-17.65803935	145.8693175	2008	lowland	0	0	0	0	1	NA	0	0	0	0	0	0	0	8	0	NA	0	0	0	8	2	0	NA	0	0	0	3	NA	0	0	2	0	0	2	NA	2	0	0	0	1	7	0
AU	AU2A	WT	-17.65803935	145.8693175	2008	lowland	0	0	0	0	0	NA	2	0	0	3	0	0	0	3	0	NA	0	3	0	3	0	0	NA	0	1	0	0	NA	0	0	0	0	0	1	NA	1	0	0	0	0	2	0
AU	AU2A	WT	-17.65803935	145.8693175	2009	lowland	0	0	0	0	1	NA	0	1	0	3	0	0	0	2	0	NA	0	0	0	7	3	0	NA	0	0	1	2	NA	0	0	1	0	0	1	NA	3	0	0	0	0	4	0
AU	AU2A	WT	-17.65673924	145.8679682	2004	lowland	0	0	0	0	0	NA	1	1	0	0	0	0	0	3	0	NA	0	0	0	0	1	0	NA	1	0	0	0	NA	0	0	0	0	0	0	NA	1	0	0	0	0	3	0
AU	AU2A	WT	-17.65673924	145.8679682	2006	lowland	0	0	0	0	0	NA	0	1	0	0	0	0	1	1	0	NA	0	2	0	2	1	0	NA	0	0	0	0	NA	0	0		0	0	6	NA	1	3	1	0	0	1	0
AU	AU2A	WT	-17.65673924	145.8679682	2007	lowland	0	0	0	0	0	NA	0	0	0	2	0	0	0	5	0	NA	0	2	0	4	4	3	NA	0	2	0	0	NA	0	0	0	0	0	2	NA	0	1	0	0	0	2	0
AU	AU2A	WT	-17.65673924	145.8679682	2008	lowland	0	0	2	0	0	NA	0	1	0	1	0	0	0	3	0	NA	0	0	0	3	0	1	NA	0	0	0	0	NA	0	0	2	0	0	2	NA	0	0	0	0	2	3	0
AU	AU2A	WT	-17.65673924	145.8679682	2008	lowland	0	0	0	0	0	NA	1	3	0	3	0	0	0	5	0	NA	0	2	0	3	2	0	NA	0	2	0	0	NA	0	0	0	0	1	3	NA	2	1	0	0	0	0	0
AU	AU2A	WT	-17.65673924	145.8679682	2008	lowland	0	0	2	0	0	NA	2	0	0	0	0	0	0	4	0	NA	0	0	0	5	1	2	NA	3	2	0	0	NA	0	0	0	0	5	4	NA	2	3	1	0	0	1	0
AU	AU2A	WT	-17.65673924	145.8679682	2010	lowland	0	0	0	0	0	NA	0	1	0	1	0	0	0	3	0	NA	0	0	0	5	0	0	NA	0	0	0	0	NA	0	0	1	0	0	1	NA	0	0	0	0	0	3	0
AU	AU2A	WT	-17.65673924	145.8679682	2012	lowland	0	0	0	0	0	NA	1	2	0	0	0	0	0	0	0	NA	0	0	0	3	0	0	NA	0	0	0	0	NA	0	0	0	0	0	0	NA	0	0	0	0	0	4	0
AU	AU400	WT	-17.61366801	145.7934742	2000	lowland	1	1	3	0	0	NA	2	1	0	1	0	1	0	4	0	NA	1	1	0	0	1	0	NA	0		0	0	NA	0	0	3	0	2	1	NA	1	0	1	0	0	4	0
AU	AU400	WT	-17.61334769	145.7928167	2003	lowland	0		0	0	1	NA			0	0	0	0	0	4		NA	0		0	3	2	0	NA	1		0	0	NA	0	0	2	0	0	0	NA	0	0	0	0	0		0
AU	AU400	WT	-17.60929842	145.7664095	2004	lowland	2	1	2	0	1	NA	5	1	0	0	0	1	0	0	2	NA	0	0	0	2	1	0	NA	0	1	0	0	NA	0	0	0	0	1	3	NA	1	0	2	0	0	1	0
AU	AU400	WT	-17.60871207	145.7767515	2000	lowland	0	0	3	0	0	NA	2	1	0	2	0	0	0	3	1	NA	1	2	0	2	2	0	NA	1		0	0	NA	0	0	0	0	0	1	NA	2	0	0	0	0	4	0
AU	AU400	WT	-17.60843549	145.7773282	2003	lowland	0		0	0	0	NA			0	0	0	0	0	2		NA	0		0	0	0	0	NA	0		0	0	NA	0	0	1	0	1	2	NA	0	0	2	0	1		0
AU	AU400	WT	-17.60035191	145.7578196	2000	lowland	0	0	11	0	0	NA	4	3	0	0	0	1	0	9	2	NA	2	5	0	5	2	0	NA	1		0	0	NA	0	0	0	1	0	2	NA	2	1	0	0	0	3	0
AU	AU400	WT	-17.59895634	145.7557749	2000	lowland	0	0	0	0	0	NA	3	1	0	0	0	1	0	1	0	NA	0	7	0	6	2	0	NA	1		0	0	NA	0	0	1	0	0	1	NA	2	0	0	0	1	3	0
AU	AU400	WT	-17.59870611	145.7547872	2002	lowland		1		0	0	NA	3	0	0	0		0	0	2	1	NA	0	3	0	2		0	NA	0		0		NA	0	0	0		2	2	NA	1	0		0	2	2	0
AU	AU400	WT	-17.59669238	145.7550365	1996	lowland	0	0	4	1	0	NA	2	3	1	1	0	1	0	3	1	NA	0	1	0	1	0	1	NA	0	4	0	0	NA	0	0	1	1	1	1	NA	2	0	3	0	0	3	0
AU	AU400	WT	-17.59660469	145.7583352	2002	lowland		0		0	1	NA	1	0	0	0		0	0	3	4	NA	0	2	0	1		0	NA	1		0		NA	0	0	1		3	1	NA	2	0		0	1	4	0
AU	AU400	WT	-17.59586925	145.7549197	2002	lowland		4		0	0	NA	4	2	0	1		0	0	2	1	NA	0	4	0	0		0	NA	0		0		NA	0	0	1		2	3	NA	2	0		0	0	1	0
AU	AU4A	WT	-17.61070761	145.7648639	2004	lowland	0	1	0	0	0	NA	2	3	1	2	0	1	0	0	2	NA	0	3	0	0	0	0	NA	0	0	0	0	NA	0	0	0	0	2	4	NA	2	0	1	0	1	2	0
AU	AU4A	WT	-17.61070761	145.7648639	2004	lowland	0	0	11	0	0	NA	0	2	0	0	0	0	0	5	3	NA	0	9	0	0	2	2	NA	0	0	0	0	NA	0	0	0	0	0	3	NA	1	0	0	0	0	2	0
AU	AU4A	WT	-17.61070761	145.7648639	2004	lowland	0	0	6	1	4	NA	2	3	0	3	0	0	1	4	5	NA	0	3	0	0	0	0	NA	1	0	0	0	NA	0	0	0	0	0	0	NA	1	0	3	0	0	0	1
AU	AU4A	WT	-17.61070761	145.7648639	2004	lowland	0	1	4	0	0	NA	2	2	0	5	0	0	0	5	3	NA	0	0	0	4	3	0	NA	0	0	0	0	NA	0	0	1	0	3	4	NA	2	0	2	2	0	1	0
AU	AU4A	WT	-17.61070761	145.7648639	2005	lowland	0	3	2	0	0	NA	4	2	0	2	0	1	0	1	3	NA	0	1	0	1	1	0	NA	2	0	0	0	NA	0	0	0	0	2	1	NA	1	0	4	1	2	0	0
AU	AU4A	WT	-17.61070761	145.7648639	2005	lowland	0	0	4	0	0	NA	0	3	0	2	0	0	1	3	4	NA	0	0	1	0	4	0	NA	0	0	0	1	NA	0	0	0	0	0	1	NA	1	0	3	0	1	1	0
AU	AU4A	WT	-17.61070761	145.7648639	2006	lowland	0	2	5	0	1	NA	5	4	0	2	0	2	0	2	2	NA	1	0	0	1	0	0	NA	1	0	0	0	NA	0	0		0	2	2	NA	1	0	1	0	0	0	0
AU	AU4A	WT	-17.61070761	145.7648639	2006	lowland	0	1	4	0	3	NA	3	2	0	2	0	1	0	1	2	NA	0	2	0	2	1	0	NA	1	0	0	0	NA	1	0		0	4	3	NA	1	1	5	0	2	0	0
AU	AU4A	WT	-17.61070761	145.7648639	2007	lowland	0	0	4	0	0	NA	1	1	0	1	0	0	0	3	3	NA	0	8	0	4	1	1	NA	3	4	1	0	NA	2	0	0	0	0	1	NA	2	0	0	0	2	2	0
AU	AU4A	WT	-17.61070761	145.7648639	2007	lowland	0	3	1	0	1	NA	2	0	0	3	1	0	0	3	2	NA	0	3	0	4	1	1	NA	2	2	1	1	NA	0	0	0	0	0	2	NA	1	0	4	0	3	3	0
AU	AU4A	WT	-17.61070761	145.7648639	2008	lowland	0	1	8	0	1	NA	2	2	0	2	0	0	0	4	2	NA	0	0	0	3	2	0	NA	1	1	0	0	NA	0	0	0	0	0	4	NA	1	0	0	0	2	1	0
AU	AU4A	WT	-17.61070761	145.7648639	2008	lowland	0	2	5	0	4	NA	3	3	0	3	0	0	4	7	3	NA	0	0	0	1	1	0	NA	0	0	0	0	NA	0	0	0	0	1	0	NA	2	0	4	0	0	1	0
AU	AU4A	WT	-17.61070761	145.7648639	2008	lowland	0	0	4	0	1	NA	1	2	0	2	0	0	0	0	0	NA	2	1	0	4	3	0	NA	0	0	0	0	NA	0	0	0	0	3	2	NA	2	0	0	0	0	0	0
AU	AU4A	WT	-17.61070761	145.7648639	2009	lowland	0	0	0	0	0	NA	0	0	0	3	0	0	0	1	1	NA	0	0	0	3	0	2	NA	2	0	0	1	NA	0	2	0	0	0	2	NA	1	2	0	0	0	3	0
AU	AU4A	WT	-17.61070761	145.7648639	2009	lowland	0	0	6	0	1	NA	1	3	0	2	1	0	3	6	2	NA	0	0	0	2	3	0	NA	2	0	0	0	NA	0	0	0	0	0	2	NA	1	0	3	0	0	4	0
AU	AU4A	WT	-17.61070761	145.7648639	2010	lowland	0	0	3	0	4	NA	0	1	0	3	0	0	2	5	0	NA	1	0	0	4	2	0	NA	0	0	0	0	NA	0	0	0	0	0	2	NA	0	0	1	0	0	4	0
AU	AU4A	WT	-17.61070761	145.7648639	2010	lowland	0	1	2	0	2	NA	2	2	1	1	1	0	2	2	0	NA	0	5	0	4	1	1	NA	0	0	0	0	NA	0	0	0	0	1	2	NA	2	0	1	0	0	0	1
AU	AU4A	WT	-17.61070761	145.7648639	2012	lowland	0	0	0	0	0	NA	2	3	2	0	1	0	0	3	1	NA	1	1	0	5	0	0	NA	2	2	0	0	NA	0	0	2	0	2	3	NA	1	0	0	0	1	1	0
AU	AU4A	WT	-17.61070761	145.7648639	2012	lowland	0	0	5	2	2	NA	5	3	0	2	1	1	0	4	1	NA	0	0	0	5	3	1	NA	4	0	0	2	NA	0	0	1	0	2	1	NA	0	1	3	0	3	4	0
AU	AU4A	WT	-17.61070761	145.7648639	2013	lowland	0	1	0	0	0	NA	1	1	0	2	0	0	0	4	1	NA	0	4	0	3	0	0	NA	0	2	0	0	NA	0	0	6	0	0	3	NA	0	1	1	0	2	3	0
AU	AU4A	WT	-17.61070761	145.7648639	2014	lowland	0	0	1	0	0	NA	0	2	0	3	0	0	1	7	0	NA	1	4	0	6	0	1	NA	0	0	0	0	NA	0	0	0	0	0	0	NA	1	0	0	0	2	4	0
AU	AU4A	WT	-17.61070761	145.7648639	2016	lowland	0	1	0	0	0	NA	4	2	0	3	0	0	0	0	1	NA	0	0	0	5	1	0	NA	1	0	0	0	NA	0	0	0	0	0		NA	1	0	1	0	0	5	0
AU	AU4A	WT	-17.61070761	145.7648639	2016	lowland	0	0	0	0	1	NA	2	1	0	0	0	0	0	2	0	NA	0	0	0	3	3	0	NA	0	0	0	0	NA	0	0	5	0	1		NA	0	0	0	0	0	3	0
AU	AU4A	WT	-17.60929842	145.7664095	2004	lowland	0	3	0	0	0	NA	4	1	1	2	0	1	0	2	2	NA	0	3	0	2	3	0	NA	2	0	0	0	NA	0	0	0	0	4	3	NA	1	0	1	0	1	2	0
AU	AU4A	WT	-17.60929842	145.7664095	2004	lowland	0	1	8	0	0	NA	1	1	0	3	0	0	1	5	2	NA	2	5	0	1	3	0	NA	2	0	0	0	NA	0	0	1	0	0	2	NA	1	0	0	0	0	1	0
AU	AU4A	WT	-17.60929842	145.7664095	2004	lowland	0	0	6	0	1	NA	1	1	0	5	0	0	0	6	2	NA	0	1	0	0	0	1	NA	0	0	0	0	NA	0	0	0	0	0	0	NA	1	1	1	0	0	2	0
AU	AU4A	WT	-17.60929842	145.7664095	2005	lowland	0	0	4	0	0	NA	0	0	0	0	0	1	1	4	3	NA	0	0	0	2	2	2	NA	0	1	0	0	NA	0	0	1	0	0	1	NA	1	0	0	0	0	1	0
AU	AU4A	WT	-17.60929842	145.7664095	2005	lowland	0	3	0	0	2	NA	5	2	0	2	0	1	0	4	4	NA	0	0	0	7	3	0	NA	0	0	0	0	NA	0	0	0	0	3	4	NA	3	0	5	0	0	1	0
AU	AU4A	WT	-17.60929842	145.7664095	2007	lowland	0	0	2	0	3	NA	2	2	0	2	0	0	0	2	2	NA	0	0	0	2	2	0	NA	0	2	0	0	NA	0	0	1	0	0	3	NA	0	0	1	0	1	1	0
AU	AU4A	WT	-17.60929842	145.7664095	2007	lowland	0	0	4	0	2	NA	1	2	0	2	0	0	1	2	3	NA	0	1	0	2	2	1	NA	0	2	1	0	NA	0	0	0	0	0	0	NA	1	0	0	0	0	2	0
AU	AU4A	WT	-17.60929842	145.7664095	2007	lowland	0	2	5	0	3	NA	0	0	1	3	0	0	0	0	1	NA	0	0	0	4	4	2	NA	2	0	0	0	NA	0	0	0	0	1	3	NA	2	0	1	0	1	3	0
AU	AU4A	WT	-17.60929842	145.7664095	2008	lowland	0	1	1	0	0	NA	0	2	0	1	0	0	0	6	2	NA	0	0	0	3	1	0	NA	0	0	0	0	NA	0	0	1	0	0	2	NA	2	0	0	0	2	3	0
AU	AU4A	WT	-17.60929842	145.7664095	2008	lowland	0	1	10	0	1	NA	3	0	0	3	0	0	2	6	4	NA	1	0	0	1	0	2	NA	0	0	0	0	NA	0	0	9	0	0	0	NA	1	0	4	0	0	3	0
AU	AU4A	WT	-17.60929842	145.7664095	2008	lowland	0	1	6	0	2	NA	0	3	0	0	0	0	1	5	1	NA	2	0	0	2	4	2	NA	0	0	0	0	NA	0	0	1	0	2	3	NA	2	0	3	0	0	2	0
AU	AU4A	WT	-17.60929842	145.7664095	2009	lowland	0	2	0	0	3	NA	0	2	0	0	0	0	0	3	2	NA	0	0	0	5	2	3	NA	0	0	0	0	NA	0	0	0	2	0	4	NA	0	0	0	0	0	2	0
AU	AU4A	WT	-17.60929842	145.7664095	2009	lowland	0	0	5	0	2	NA	0	0	0	5	0	0	1	10	1	NA	0	0	0	4	2	3	NA	1	0	0	0	NA	0	0	1	2	0	1	NA	2	0	5	0	0	2	0
AU	AU4A	WT	-17.60929842	145.7664095	2010	lowland	0	0	2	0	4	NA	0	0	0	4	0	1	0	4	2	NA	0	1	0	3	3	2	NA	0	1	0	0	NA	1	0	1	1	0	1	NA	0	1	0	0	3	3	0
AU	AU4A	WT	-17.60929842	145.7664095	2010	lowland	0	0	0	0	1	NA	0	1	1	1	0	0	0	2	2	NA	1	6	0	4	0	0	NA	0	0	1	0	NA	0	0	0	0	3	1	NA	1	0	0	0	2	2	0
AU	AU4A	WT	-17.60929842	145.7664095	2012	lowland	0	1	0	0	1	NA	4	2	0	2	0	0	0	2	1	NA	0	1	0	7	3	0	NA	1	0	0	0	NA	0	0	4	0	1	3	NA	0	1	3	0	0	2	0
AU	AU4A	WT	-17.60929842	145.7664095	2012	lowland	0	0	0	0	2	NA	3	4	0	5	0	0	2	6	0	NA	0	2	0	5	3	1	NA	1	1	0	0	NA	0	0	0	0	1	1	NA	2	1	0	0	0	9	0
AU	AU4A	WT	-17.60929842	145.7664095	2013	lowland	0	0	0	0	0	NA	1	3	0	1	0	0	0	3	0	NA	0	0	0	2	1	0	NA	0	0	0	0	NA	0	0	2	0	1	3	NA	1	0	2	0	0	0	0
AU	AU4A	WT	-17.60929842	145.7664095	2016	lowland	0	0	0	0	2	NA	5	2	0	0	0	0	0	3	0	NA	0	1	0	2	2	0	NA	1	0	0	0	NA	0	0	2	0	2		NA	1	0	1	0	2	3	0
AU	AU4A	WT	-17.60834065	145.7678862	2004	lowland	0	0	0	0	0	NA	1	0	1	0	0	0	0	1	1	NA	0	0	0	2	0	0	NA	0	0	0	0	NA	0	0	2	0	2	2	NA	1	0	1	0	0	1	0
AU	AU4A	WT	-17.60834065	145.7678862	2004	lowland	0	0	7	0	0	NA	0	1	0	0	0	0	0	6	0	NA	0	0	0	3	3	0	NA	0	0	0	0	NA	0	0	0	0	0	1	NA	0	0	0	0	0	2	0
AU	AU4A	WT	-17.60834065	145.7678862	2004	lowland	0	0	8	0	6	NA	1	3	0	3	0	0	4	5	1	NA	0	3	0	2	0	1	NA	0	0	0	0	NA	0	0	2	0	1	2	NA	2	0	6	0	3	6	0
AU	AU4A	WT	-17.60834065	145.7678862	2004	lowland	0	1	5	0	0	NA	6	1	0	2	0	0	0	3	1	NA	0	2	0	5	3	0	NA	0	0	0	0	NA	0	0	0	0	2	2	NA	1	0	1	1	0	5	0
AU	AU4A	WT	-17.60834065	145.7678862	2005	lowland	0	3	2	0	0	NA	4	2	0	4	0	0	0	3	2	NA	0	1	0	4	2	0	NA	0	0	0	0	NA	0	0	1	0	3	3	NA	4	0	2	0	2	2	0
AU	AU4A	WT	-17.60834065	145.7678862	2005	lowland	0	0	2	0	1	NA	3	1	1	1	0	0	0	3	3	NA	0	0	0	3	0	1	NA	1	0	0	0	NA	0	0	0	0	2	0	NA	2	0	3	0	0	4	0
AU	AU4A	WT	-17.60834065	145.7678862	2006	lowland	0	1	0	0	1	NA	3	3	0	0	0	0	0	3	2	NA	0	2	0	3	1	1	NA	0	2	0	1	NA	0	0		0	1	2	NA	1	0	0	0	0	2	0
AU	AU4A	WT	-17.60834065	145.7678862	2006	lowland	0	0	11	0	2	NA	3	9	2	1	0	0	0	6	2	NA	1	0	0	1	2	0	NA	0	1	0	0	NA	0	0		0	0	2	NA	1	0	1	0	0	0	0
AU	AU4A	WT	-17.60834065	145.7678862	2007	lowland	0	0	2	0	1	NA	1	2	0	0	0	0	0	1	2	NA	0	0	0	4	3	0	NA	0	0	0	0	NA	0	0	2	0	0	2	NA	0	3	0	0	0	1	0
AU	AU4A	WT	-17.60834065	145.7678862	2007	lowland	0	0	4	0	0	NA	0	1	0	5	0	1	1	5	2	NA	1	3	0	3	0	2	NA	0	4	0	0	NA	0	0	1	0	0	2	NA	2	0	0	0	2	1	0
AU	AU4A	WT	-17.60834065	145.7678862	2007	lowland	0	0	1	0	0	NA	0	1	0	1	0	1	1	4	2	NA	0	2	0	3	0	3	NA	0	0	2	0	NA	0	0	0	0	0	1	NA	1	0	0	0	0	2	0
AU	AU4A	WT	-17.60834065	145.7678862	2007	lowland	0	2	1	0	1	NA	1	0	0	2	0	0	0	6	0	NA	0	1	0	2	2	0	NA	0	0	0	0	NA	0	0	1	0	0	3	NA	2	0	5	0	0	3	0
AU	AU4A	WT	-17.60834065	145.7678862	2008	lowland	0	0	3	0	0	NA	0	1	0	0	0	0	0	3	2	NA	0	0	0	5	1	0	NA	0	1	0	0	NA	0	0	0	0	0	1	NA	2	0	0	0	1	3	0
AU	AU4A	WT	-17.60834065	145.7678862	2008	lowland	0	1	4	0	1	NA	2	0	0	0	0	0	4	3	2	NA	1	0	0	3	1	4	NA	0	0	0	0	NA	0	0	0	0	0	2	NA	1	0	0	0	0	2	0
AU	AU4A	WT	-17.60834065	145.7678862	2008	lowland	0	1	1	0	0	NA	0	0	0	0	0	0	0	3	0	NA	1	3	0	0	0	1	NA	0	0	0	2	NA	0	0	0	0	1	3	NA	0	0	2	0	0	1	0
AU	AU4A	WT	-17.60834065	145.7678862	2009	lowland	0	0	0	0	1	NA	0	1	0	3	0	0	0	5	1	NA	0	0	0	0	2	1	NA	1	2	0	0	NA	0	0	0	2	0	3	NA	0	1	0	0	0	3	0
AU	AU4A	WT	-17.60834065	145.7678862	2009	lowland	0	0	0	0	3	NA	1	0	0	3	0	0	2	5	0	NA	0	0	0	2	1	0	NA	0	0	0	0	NA	0	0	2	1	0	4	NA	1	0	0	0	0	2	0
AU	AU4A	WT	-17.60834065	145.7678862	2010	lowland	0	0	2	0	4	NA	0	2	0	3	0	0	1	2	0	NA	0	0	0	2	1	1	NA	0	1	0	0	NA	0	0	1	0	0	1	NA	0	0	0	0	0	2	0
AU	AU4A	WT	-17.60834065	145.7678862	2010	lowland	0	0	2	0	2	NA	2	1	0	4	0	0	0	1	0	NA	0	0	0	3	2	0	NA	1	0	0	0	NA	0	0	3	0	2	4	NA	1	1	3	1	1	2	0
AU	AU4A	WT	-17.60834065	145.7678862	2012	lowland	0	0	0	0	2	NA	0	4	1	0	0	0	0	1	0	NA	0	0	0	0	0	0	NA	3	0	0	0	NA	0	0	2	0	3	1	NA	0	0	0	0	0	2	0
AU	AU4A	WT	-17.60834065	145.7678862	2012	lowland	0	1	0	2	4	NA	2	0	0	3	1	1	1	6	2	NA	0	0	0	3	3	1	NA	2	0	2	0	NA	0	0	1	0	3	4	NA	1	2	1	0	1	4	0
AU	AU4A	WT	-17.60834065	145.7678862	2013	lowland	0	0	0	0	0	NA	1	2	0	2	0	0	0	3	1	NA	0	1	0	4	0	0	NA	2	0	0	0	NA	0	0	0	0	2	3	NA	2	0	0	0	0	3	0
AU	AU4A	WT	-17.60834065	145.7678862	2013	lowland	0	0	0	0	1	NA	1	1	0	2	0	0	0	4	1	NA	0	3	0	0	1	1	NA	1	0	0	0	NA	0	0	0	0	2	2	NA	0	0	0	0	2	3	0
AU	AU4A	WT	-17.60834065	145.7678862	2014	lowland	0	0	1	0	1	NA	1	7	0	4	0	0	1	3	2	NA	0	4	0	3	1	1	NA	0	0	0	0	NA	0	0	0	0	0	2	NA	0	0	0	0	1	4	0
AU	AU4A	WT	-17.60822594	145.7697811	2004	lowland	0	0	8	0	1	NA	6	4	1	2	0	0	0	4	3	NA	1	0	0	3	2	0	NA	0	0	0	0	NA	0	0	5	0	3	2	NA	1	0	4	0	1	1	0
AU	AU4A	WT	-17.60822594	145.7697811	2004	lowland	0	1	9	0	0	NA	1	4	0	4	0	0	0	6	5	NA	2	2	0	3	4	1	NA	1	0	0	0	NA	0	0	0	0	0	3	NA	1	0	0	0	0	4	0
AU	AU4A	WT	-17.60822594	145.7697811	2004	lowland	0	1	9	2	6	NA	5	4	0	1	0	0	1	8	3	NA	0	0	0	1	0	2	NA	0	0	0	0	NA	0	0	1	0	0	0	NA	1	0	6	0	1	2	0
AU	AU4A	WT	-17.60822594	145.7697811	2004	lowland	0	0	4	0	2	NA	4	2	0	3	0	0	2	2	4	NA	1	3	0	1	0	1	NA	0	0	0	0	NA	0	0	1	0	0	1	NA	1	0	3	1	1	4	0
AU	AU4A	WT	-17.60822594	145.7697811	2004	lowland	0	2	6	1	2	NA	3	2	0	3	0	0	0	3	2	NA	2	0	0	6	1	1	NA	0	1	0	0	NA	0	0	1	0	4	3	NA	2	1	3	0	3	2	0
AU	AU4A	WT	-17.60822594	145.7697811	2005	lowland	0	0	2	0	0	NA	3	4	0	1	0	0	0	5	4	NA	1	1	0	0	3	1	NA	0	1	0	0	NA	0	0	1	0	0	0	NA	0	0	4	0	1	0	0
AU	AU4A	WT	-17.60822594	145.7697811	2005	lowland	0	0	2	0	1	NA	3	2	0	2	0	2	0	1	4	NA	0	1	0	1	0	0	NA	1	0	0	0	NA	0	0	0	0	4	2	NA	1	1	2	0	1	1	0
AU	AU4A	WT	-17.60822594	145.7697811	2007	lowland	0	1	12	0	0	NA	1	3	0	3	1	0	0	0	3	NA	0	3	0	7	2	0	NA	1	0	0	0	NA	0	0	4	0	1	6	NA	3	0	2	0	2	4	0
AU	AU4A	WT	-17.60822594	145.7697811	2007	lowland	0	0	3	0	0	NA	1	1	0	1	0	0	2	4	0	NA	0	1	0	3	0	0	NA	0	0	0	0	NA	1	0	5	0	0	1	NA	0	0	0	0	0	1	0
AU	AU4A	WT	-17.60822594	145.7697811	2007	lowland	0	3	4	0	1	NA	0	0	2	2	0	0	0	5	1	NA	0	0	0	4	2	0	NA	1	0	0	0	NA	0	0	3	0	2	2	NA	3	0	3	0	0	2	0
AU	AU4A	WT	-17.60822594	145.7697811	2008	lowland	0	0	6	0	0	NA	3	3	1	4	0	0	0	1	1	NA	0	1	0	5	2	0	NA	1	0	0	0	NA	0	0	2	1	0	4	NA	1	0	1	0	1	4	0
AU	AU4A	WT	-17.60822594	145.7697811	2008	lowland	0	2	3	0	1	NA	2	2	0	4	0	0	4	4	2	NA	3	3	0	2	2	0	NA	3	0	1	0	NA	0	0	2	0	2	5	NA	2	1	1	0	2	7	0
AU	AU4A	WT	-17.60822594	145.7697811	2008	lowland	0	1	5	0	0	NA	0	3	0	0	0	0	0	5	0	NA	0	1	0	3	1	2	NA	0	2	0	0	NA	0	0	2	0	3	1	NA	0	1	1	0	1	3	0
AU	AU4A	WT	-17.60822594	145.7697811	2009	lowland	0	0	0	0	2	NA	1	6	0	1	0	0	0	4	0	NA	2	0	0	6	0	1	NA	0	0	0	0	NA	0	0	1	2	0	1	NA	0	0	1	0	2	5	0
AU	AU4A	WT	-17.60822594	145.7697811	2009	lowland	0	0	4	0	2	NA	1	3	0	2	0	0	4	4	1	NA	0	0	0	2	2	0	NA	0	0	0	0	NA	0	0	1	0	0	1	NA	1	0	4	0	0	4	0
AU	AU4A	WT	-17.60822594	145.7697811	2010	lowland	0	0	1	1	6	NA	0	3	0	4	0	0	1	4	1	NA	1	1	0	1	2	2	NA	1	0	0	0	NA	0	0	1	0	1	2	NA	1	0	1	0	0	6	0
AU	AU4A	WT	-17.60822594	145.7697811	2010	lowland	0	0	0	0	4	NA	1	0	0	3	0	0	0	4	0	NA	0	0	0	4	0	0	NA	1	0	0	1	NA	0	0	1	0	2	2	NA	3	1	0	0	2	2	0
AU	AU4A	WT	-17.60822594	145.7697811	2012	lowland	0	0	1	0	1	NA	0	1	0	0	0	0	0	5	0	NA	0	2	0	3	2	1	NA	4	0	0	0	NA	0	0	1	0	1	2	NA	1	1	0	0	0	2	0
AU	AU4A	WT	-17.60822594	145.7697811	2012	lowland	0	0	0	0	1	NA	0	2	2	2	0	0	2	5	0	NA	0	0	0	4	2	0	NA	0	1	0	0	NA	0	0	3	0	0	0	NA	1	0	3	0	1	4	0
AU	AU4A	WT	-17.60822594	145.7697811	2016	lowland	0	0	0	0	1	NA	0	0	0	0	0	0	1	2	0	NA	0	1	0	7	2	3	NA	1	0	0	0	NA	0	0	3	0	1		NA	1	2	0	0	1	3	0
AU	AU4A	WT	-17.60782846	145.7741659	2004	lowland	0	2	3	0	0	NA	0	2	0	1	0	0	0	5	2	NA	0	0	0	4	1	0	NA	0	1	0	0	NA	0	0	3	0	2	3	NA	1	0	1	0	0	2	0
AU	AU4A	WT	-17.60782846	145.7741659	2004	lowland	0	1	3	4	0	NA	1	0	0	0	0	0	2	5	3	NA	0	3	0	2	1	0	NA	1	1	0	0	NA	0	0	0	0	0	0	NA	1	0	0	0	0	1	0
AU	AU4A	WT	-17.60782846	145.7741659	2004	lowland	0	2	2	0	1	NA	2	1	0	2	0	0	0	2	0	NA	0	2	0	4	2	1	NA	2	1	0	0	NA	0	0	1	0	1	3	NA	1	1	2	0	1	2	1
AU	AU4A	WT	-17.60782846	145.7741659	2005	lowland	0	1	4	0	0	NA	1	2	0	0	2	1	1	9	2	NA	0	1	0	2	1	1	NA	1	0	0	0	NA	0	0	5	0	0	1	NA	2	0	0	0	0	2	0
AU	AU4A	WT	-17.60782846	145.7741659	2005	lowland	0	0	0	0	1	NA	3	1	0	1	0	0	1	2	1	NA	0	1	0	3	2	0	NA	0	0	0	0	NA	0	0	0	0	3	3	NA	0	1	3	1	1	3	0
AU	AU4A	WT	-17.60782846	145.7741659	2006	lowland	0	0	9	0	0	NA	0	4	0	2	0	0	1	1	2	NA	1	4	0	2	0	0	NA	2	3	0	0	NA	0	2		0	0	2	NA	1	0	0	0	1	1	0
AU	AU4A	WT	-17.60782846	145.7741659	2007	lowland	0	1	4	0	2	NA	3	2	0	2	0	0	0	3	1	NA	0	0	0	5	0	0	NA	2	0	0	0	NA	0	0	2	0	0	6	NA	0	0	0	0	2	5	0
AU	AU4A	WT	-17.60782846	145.7741659	2007	lowland	0	1	3	0	0	NA	0	0	0	1	0	0	1	1	0	NA	0	0	0	1	0	1	NA	0	0	1	0	NA	0	0	0	0	0	1	NA	0	0	0	0	0	0	0
AU	AU4A	WT	-17.60782846	145.7741659	2007	lowland	0	1	3	0	2	NA	0	0	0	0	1	0	0	1	2	NA	0	0	0	4	0	0	NA	2	0	0	0	NA	0	0	3	0	1	2	NA	0	1	2	0	2	0	0
AU	AU4A	WT	-17.60782846	145.7741659	2008	lowland	0	0	0	0	0	NA	0	1	1	0	0	0	0	5	2	NA	0	0	0	3	3	0	NA	2	0	0	0	NA	0	0	0	0	0	4	NA	1	1	0	1	2	3	0
AU	AU4A	WT	-17.60782846	145.7741659	2008	lowland	0	1	1	0	2	NA	0	1	0	2	0	0	1	2	2	NA	0	1	0	1	0	0	NA	1	0	0	0	NA	0	0	1	0	0	3	NA	1	1	1	0	0	4	0
AU	AU4A	WT	-17.60782846	145.7741659	2008	lowland	0	2	0	0	0	NA	0	1	0	1	0	0	0	5	2	NA	0	2	0	4	0	0	NA	1	1	0	1	NA	0	0	4	1	2	1	NA	1	0	1	0	1	1	0
AU	AU4A	WT	-17.60782846	145.7741659	2008	lowland	0	0	11	0	0	NA	1	1	0	1	0	4	2	0	1	NA	0	0	0	2	3	2	NA	0	0	0	0	NA	0	0	3	0	0	3	NA	2	0	1	2	0	0	0
AU	AU4A	WT	-17.60782846	145.7741659	2009	lowland	0	0	1	0	0	NA	0	1	0	0	0	0	0	1	1	NA	0	0	0	2	0	2	NA	0	0	0	1	NA	0	0	0	0	0	1	NA	0	1	0	0	0	3	0
AU	AU4A	WT	-17.60782846	145.7741659	2009	lowland	0	0	1	0	2	NA	0	2	0	0	0	0	1	5	0	NA	0	5	0	4	2	0	NA	0	0	0	0	NA	0	0	0	0	0	2	NA	1	1	2	0	0	3	0
AU	AU4A	WT	-17.60782846	145.7741659	2010	lowland	0	0	0	0	1	NA	0	0	0	3	0	0	1	3	0	NA	0	0	0	6	1	1	NA	2	0	0	0	NA	0	0	2	0	1	2	NA	0	0	0	0	0	4	0
AU	AU4A	WT	-17.60782846	145.7741659	2010	lowland	0	1	1	0	4	NA	0	0	0	0	0	0	0	3	0	NA	0	2	0	3	0	0	NA	0	0	0	0	NA	0	0	0	0	1	1	NA	0	0	0	0	1	3	0
AU	AU4A	WT	-17.60782846	145.7741659	2012	lowland	0	0	0	0	0	NA	0	1	0	1	0	0	0	4	0	NA	0	1	0	4	4	0	NA	2	0	0	0	NA	0	0	2	0	1	3	NA	0	1	0	0	1	6	0
AU	AU4A	WT	-17.60782846	145.7741659	2012	lowland	0	0	0	0	0	NA	1	0	0	4	0	0	2	2	0	NA	0	0	0	4	0	0	NA	0	1	0	0	NA	0	0	5	0	0	1	NA	1	2	0	0	0	3	0
AU	AU4A	WT	-17.60771377	145.7717071	2004	lowland	0	1	5	0	0	NA	5	0	0	4	0	0	0	4	3	NA	0	0	0	3	2	0	NA	1	0	0	0	NA	0	0	3	0	3	1	NA	1	0	1	0	1	5	0
AU	AU4A	WT	-17.60771377	145.7717071	2004	lowland	0	0	6	0	0	NA	0	1	0	1	1	0	0	5	3	NA	1	0	0	3	3	1	NA	0	2	0	1	NA	0	0	1	0	0	2	NA	2	0	0	0	2	3	0
AU	AU4A	WT	-17.60771377	145.7717071	2004	lowland	0	0	5	0	3	NA	4	4	0	1	0	0	0	4	1	NA	0	0	0	1	0	1	NA	0	0	0	0	NA	0	0	0	0	0	0	NA	0	0	1	0	1	3	0
AU	AU4A	WT	-17.60771377	145.7717071	2004	lowland	0	0	5	0	2	NA	2	1	0	1	0	0	0	5	2	NA	2	4	0	4	0	1	NA	1	0	0	0	NA	0	0	0	0	2	2	NA	2	0	3	0	0	3	0
AU	AU4A	WT	-17.60771377	145.7717071	2005	lowland	0	0	0	0	0	NA	1	0	0	0	0	0	0	0	0	NA	0	0	0	0	0	0	NA	0	0	0	0	NA	0	0	1	0	1	0	NA	0	0	0	0	0	0	0
AU	AU4A	WT	-17.60771377	145.7717071	2005	lowland	0	0	3	1	0	NA	1	2	0	0	0	0	0	3	3	NA	0	0	0	1	2	0	NA	1	0	0	0	NA	0	0	1	0	0	1	NA	1	0	2	0	0	2	0
AU	AU4A	WT	-17.60771377	145.7717071	2005	lowland	2	1	1	0	3	NA	1	1	0	1	0	1	0	3	0	NA	0	0	0	3	5	0	NA	1	0	0	0	NA	0	0	0	0	2	4	NA	3	0	1	2	1	2	0
AU	AU4A	WT	-17.60771377	145.7717071	2006	lowland	0	3	9	0	0	NA	0	3	0	0	0	0	0	1	2	NA	1	5	0	1	1	0	NA	1	1	0	0	NA	0	0		0	0	3	NA	1	1	0	1	1	1	0
AU	AU4A	WT	-17.60771377	145.7717071	2007	lowland	1	1	8	0	0	NA	1	3	0	0	0	0	0	6	4	NA	0	0	0	4	2	0	NA	1	2	0	0	NA	0	0	1	0	0	6	NA	2	0	0	0	1	3	0
AU	AU4A	WT	-17.60771377	145.7717071	2007	lowland	1	0	3	0	0	NA	1	2	0	3	0	0	0	4	1	NA	0	2	0	2	0	1	NA	0	1	1	1	NA	0	0	1	0	0	3	NA	0	0	0	0	3	1	0
AU	AU4A	WT	-17.60771377	145.7717071	2007	lowland	0	2	4	0	0	NA	0	0	0	2	0	0	0	1	2	NA	0	0	0	3	0	0	NA	0	0	0	7	NA	0	0	1	0	0	0	NA	1	0	1	0	0	0	0
AU	AU4A	WT	-17.60771377	145.7717071	2008	lowland	0	0	10	0	0	NA	0	3	1	2	0	0	1	5	0	NA	0	0	0	8	3	0	NA	2	0	0	0	NA	0	0	1	0	0	5	NA	1	0	2	0	2	3	0
AU	AU4A	WT	-17.60771377	145.7717071	2008	lowland	0	0	6	0	0	NA	1	2	0	4	0	0	0	7	1	NA	2	0	0	5	3	0	NA	3	0	1	0	NA	0	0	2	0	1	3	NA	3	1	2	0	0	5	0
AU	AU4A	WT	-17.60771377	145.7717071	2008	lowland	0	5	1	0	0	NA	0	0	0	2	0	0	0	2	1	NA	0	1	0	5	1	2	NA	2	0	0	1	NA	0	0	0	0	1	3	NA	1	1	0	0	1	1	0
AU	AU4A	WT	-17.60771377	145.7717071	2009	lowland	2	0	2	0	2	NA	0	4	0	3	0	0	0	1	0	NA	0	4	0	4	2	2	NA	0	3	0	0	NA	0	0	0	0	0	3	NA	0	2	1	0	0	5	0
AU	AU4A	WT	-17.60771377	145.7717071	2009	lowland	0	0	2	0	0	NA	1	1	0	2	0	0	1	2	1	NA	0	0	0	2	1	1	NA	0	1	0	0	NA	0	0	3	0	0	0	NA	1	0	2	0	0	5	0
AU	AU4A	WT	-17.60771377	145.7717071	2010	lowland	0	0	4	1	3	NA	0	1	0	3	0	0	0	6	2	NA	2	0	0	8	0	1	NA	3	1	0	0	NA	0	0	0	0	1	2	NA	3	0	2	0	0	4	0
AU	AU4A	WT	-17.60771377	145.7717071	2010	lowland	1	1	1	0	1	NA	0	2	0	0	0	0	1	2	0	NA	0	5	0	4	1	1	NA	0	0	0	0	NA	0	0	0	0	1	3	NA	0	0	0	0	0	2	0
AU	AU4A	WT	-17.60771377	145.7717071	2012	lowland	0	0	0	0	0	NA	0	1	3	3	0	0	0	3	1	NA	1	1	0	1	2	0	NA	0	0	0	0	NA	1	0	1	0	4	4	NA	1	0	1	0	0	3	2
AU	AU4A	WT	-17.60771377	145.7717071	2012	lowland	1	0	3	1	0	NA	0	2	0	3	0	0	0	4	2	NA	0	2	0	1	0	0	NA	0	0	0	0	NA	0	0	2	0	1	2	NA	1	4	1	0	0	6	0
AU	AU4A	WT	-17.60771377	145.7717071	2013	lowland	0	0	0	0	1	NA	0	2	0	2	0	0	0	3	0	NA	0	0	0	2	3	1	NA	0	1	0	0	NA	0	0	3	0	0	3	NA	1	0	1	0	1	6	0
AU	AU4A	WT	-17.60771377	145.7717071	2014	lowland	0	2	0	0	0	NA	0	1	0	1	0	0	0	1	0	NA	0	1	0	2	1	1	NA	1	0	0	0	NA	0	0	0	0	0	0	NA	0	5	0	0	0	4	0
AU	AU4A	WT	-17.60771377	145.7717071	2016	lowland	0	0	0	0	0	NA	3	2	0	2	0	0	0	1	0	NA	0	1	0	2	2	0	NA	0	0	0	0	NA	0	0	1	0	0		NA	2	0	0	0	0	3	0
AU	AU600	WT	-17.67442783	145.6556975	2003	midland	0	0	2	0	0	5	2	0	0	2	0	2	1	0	1	0	1	8	2	0	0	1	0	0	0	0	0	0	0	0	0	1	1	2		0	0	2	0	0	0	0
AU	AU600	WT	-17.67442783	145.6556975	2004	midland	0	1	11	0	0	2	0	5	0	5	0	0	4	6	3	0	4	6	7	0	0	1	0	0	1	0	0	0	0	0	1	0	0	1	0	1	0	0	4	0	0	2
AU	AU600	WT	-17.67442783	145.6556975	2005	midland	1	3	8		0	4	2	2	0	1	0	0	0	0	4	0	2	0	4	0	1	2	0	0	2	0	0	0	0	0	0	0	2	3	3	2	0	1	2	1	0	0
AU	AU600	WT	-17.67442783	145.6556975	2005	midland	0	0	10		2	1	1	2	0	0	0	0	4	4	3	0	3	7	6	0	0	1	0	0	0	1	5	0	0	0	1	0	0	2	1	4	0	1	4	0	0	2
AU	AU600	WT	-17.6733407	145.6539804	2003	midland	0	1	3	0	2	1	1	1	1	1	0	0	1	0	2	0	4	0	0	0	0	0	0	0	0	0	1	0	0	0	0	0	0	0		2	0	1	1	0	0	0
AU	AU600	WT	-17.6733407	145.6539804	2004	midland	0	0	14	0	0	4	1	3	0	4	0	2	3	4	4	0	3	4	5	0	0	0	0	0	0	0	0	0	0	0	1	0	0	1	0	2	0	1	4	1	0	0
AU	AU600	WT	-17.6733407	145.6539804	2005	midland	0	1	2		1	1	5	2	0	2	0	0	2	2	2	0	1	5	3	0	0	1	0	0	0	0	0	0	0	0	1	2	2	1	0	1	0	1	2	0	0	2
AU	AU600	WT	-17.6733407	145.6539804	2005	midland	0	1	8		1	2	1	3	0	2	0	2	2	5	2	0	1	5	4	0	2	1	0	0	1	0	0	0	0	0	0	0	0	1	0	1	0	0	1	0	0	3
AU	AU600	WT	-17.64316115	145.6387285	2003	midland	0	1	0	4	1	6	3	1	0	3	0	1	1	0	1	0	3	7	3	0	0	2	0	0	0	0	0	0	0	0	0	2	0	3		4	0	2	1	0	0	0
AU	AU600	WT	-17.64316115	145.6387285	2004	midland	0	0	9	0	0	1	1	1	0	2	1	1	3	2	4	0	2	4	6	0	0	1	0	0	2	0	0	0	0	0	2	0	0	2	1	1	0	0	1	0	0	1
AU	AU600	WT	-17.64316115	145.6387285	2004	midland	0	0	5	2	1	4	4	1	0	2	0	3	3	0	1	0	2	4	4	0	0	0	0	0	2	1	0	0	0	0	0	0	1	0	6	2	0	0	2	0	0	0
AU	AU600	WT	-17.64316115	145.6387285	2005	midland	0	0	8		0	2	0	1	1	2	0	3	2	1	2	0	2	3	3	0	5	1	0	0	0	1	0	0	0	0	0	0	0	2	1	1	0	1	2	0	0	0
AU	AU600	WT	-17.58443501	145.6998389	2002	midland	0	0	0		2	4	3	0	0	0	0		1	0	4	0	6	5	0	1	0	0	0	2	0	0		0	0	0	0		3	0		1	0	0	2	0	0	1
AU	AU600	WT	-17.57640387	145.6920478	1996	midland	0	0	7	0	4	0	3	0	0	3	0	0	1	0	2	0	0	2	3	1	0	0	0	1	0	0	0	0	0	0	1	0	0	2	0	3	0	2	1	2	0	0
AU	AU600	WT	-17.5755375	145.6977072	1996	midland	0	0	5	1	1	0	3	3	0	1	0	0	1	0	1	0	2	1	3	1	0	0	0	0	0	0	0	0	0	0	1	0	0	1	2	1	0	2	0	2	0	0
AU	AU600	WT	-17.5736991	145.6930094	1996	midland	0	0	7	0	1	0	2	0	0	1	0	0	1	0	2	0	0	1	3	0	0	0	0	0	0	0	0	0	0	0	1	0	0	0	1	1	0	1	0	0	0	0
AU	AU600	WT	-17.38742191	145.7461066	2000	midland	0	0	3	1	0	1	1	1	0	1	0	1	0	0	2	0	0	0	0	0	0	1	0	0	0	0	0	0	0	0	0	1	1	0	2	2	0	0	0	0	0	2
AU	AU600	WT	-17.38742191	145.7461066	2000	midland	0	2	4	1	2	2	3	1	0	0	0	1	3	0	3	0	3	0	3	0	2	1	0	0	0	0	1	0	1	0	1	0	0	2	3	2	0	0	0	0	0	0
AU	AU600	WT	-17.38742191	145.7461066	2001	midland	0	3	2	0	4	3	2	3	1	1	0	0	2	0	2	0	5	2	3	0	0	0	0	0	0	0	0	0	0	0	2	0	3	0	5	1	0	1	2	1	0	0
AU	AU600	WT	-17.38628489	145.7449378	2000	midland	0	1	4	0	1	0	1	0	0	0	0	0	0	0	0	0	2	1	1	0	0	0	0	0	0	1	0	0	0	0	0	0	2	0	0	1	0	0	2	0	0	0
AU	AU600	WT	-17.38628489	145.7449378	2000	midland	0	0	4	3	4	2	3	3	0	2	0	0	2	0	0	0	2	5	0	0	1	0	0	2	0	0	0	0	0	0	0	0	0	0	1	3	0	0	1	0	0	0
AU	AU600	WT	-17.38628489	145.7449378	2001	midland	0	0	0	4	2	4	5	2	1	2	0	0	3	0	3	0	3	4	3	0	0	0	0	1	0	0	0	0	1	0	0	0	4	0	0	3	0	1	1	0	0	0
AU	AU600	WT	-17.38496653	145.7436762	2000	midland	0	1	2	0	0	2	1	2	0	0	0	0	1	0	1	0	0	10	1	0	0	0	0	1	0	2	0	0	0	0	0	0	1	1	0	0	0	0	1	0	0	0
AU	AU600	WT	-17.38496653	145.7436762	2000	midland	0	1	4	2	2	4	5	1	0	3	0	0	1	0	1	1	3	1	3	0	0	1	0	0	0	1	0	0	1	0	2	0	2	0	0	4	0	3	2	0	0	0
AU	AU600	WT	-17.38496653	145.7436762	2001	midland	0	1	2	0	1	5	5	2	2	5	0	1	2	0	2	0	5	0	2	0	1	0	0	2	0	1	0	0	1	0	0	0	4	0	0	2	0	4	3	1	0	2
AU	AU600	WT	-17.37647317	145.7657107	2000	midland	0	3	4	0	1	4	3	2	1	2	0	1	1	0	2	0	2	0	2	1	1	1	0	0	0	0	0	1	0	0	1	0	2	2	2	1	0	0	3	0	0	0
AU	AU600	WT	-17.37647317	145.7657107	2000	midland	0	1	5	4	2	5	5	1	0	2	1	0	0	0	2	2	2	0	3	0	2	0	0	2	1	1	0	0	0	0	0	0	1	2	1	2	0	3	3	1	0	0
AU	AU600	WT	-17.37647317	145.7657107	2001	midland	0	5	5	4	3	1	5	4	0	2	0	3	0	0	3	0	7	1	1	0	3	0	1	1	1	1	0	0	0	0	0	0	3	2	0	3	0	3	3	3	0	0
AU	AU600	WT	-17.3753505	145.7668477	2000	midland	0	3	3	0	1	4	3	1	0	2	0	1	1	0	1	0	0	4	1	0	0	0	0	0	0	2	0	0	0	0	1	0	3	0	0	1	1	5	3	2	0	1
AU	AU600	WT	-17.3753505	145.7668477	2000	midland	0	0	2	0	2	2	2	0	0	0	0	0	2	0	3	0	1	1	3	0	1	1	0	2	0	1	0	0	1	0	1	0	0	1	1	2	0	1	1	3	0	0
AU	AU600	WT	-17.3753505	145.7668477	2001	midland	0	2	2	0	3	4	1	0	0	1	0	0	0	0	3	0	2	9	2	0	0	1	0	0	0	1	1	0	1	0	1	0	2	2	1	1	0	1	1	0	0	2
AU	AU600	WT	-17.37400248	145.7680802	2000	midland	2	2	8	3	2	2	2	1	0	3	0	3	1	0	2	0	3	4	2	0	1	0	0	0	0	0	0	0	0	0	3	0	4	1	1	1	0	1	2	0	0	0
AU	AU600	WT	-17.37400248	145.7680802	2000	midland	2	1	4	2	2	5	2	1	0	2	1	0	1	0	5	0	4	1	1	0	1	0	0	0	0	0	0	0	1	0	1	0	2	1	0	3	0	1	0	1	0	3
AU	AU600	WT	-17.37400248	145.7680802	2001	midland	2	1	5	0	3	4	3	2	0	1	0	1	3	0	2	0	5	0	3	0	1	0	0	0	0	0	2	0	0	0	1	0	6	2	1	0	0	0	6	3	0	0
AU	AU600	WT	-17.31596902	145.7016659	2001	midland	0	0	10	0	2	1	0	1	0	6	0	0	5	3	0	0	3	7	6	2	2	0	0	0	1	1	0	0	0	0	7	0	0	0	0	0	1	0	1	2	0	0
AU	AU6A	WT	-17.67597315	145.7124654	2004	midland	0	0	0	0	0	2	2	1	0	0	0	0	2	0	1	0	0	1	1	1	0	0	0	0	0	0	0	0	0	0	0	0	4	0	0	1	0	2	1	0	0	0
AU	AU6A	WT	-17.67597315	145.7124654	2004	midland	0	0	2	1	0	0	0	2	0	0	0	2	0	0	1	0	1	0	1	0	0	0	0	0	0	0	0	0	0	0	0	0	0	0	0	0	0	0	1	0	0	0
AU	AU6A	WT	-17.67597315	145.7124654	2004	midland	0	0	13	1	6	1	4	2	0	3	0	1	2	1	2	0	1	2	3	0	3	0	0	1	1	0	0	0	0	0	1	0	0	0	2	1	0	6	2	0	0	3
AU	AU6A	WT	-17.67597315	145.7124654	2004	midland	0	1	4	1	2	2	3	0	3	2	0	0	4	0	2	0	6	0	2	0	1	0	2	2	0	0	0	0	1	0	0	0	1	2	4	2	0	2	4	1	0	0
AU	AU6A	WT	-17.67597315	145.7124654	2005	midland	0	1	11		0	1	1	3	0	2	0	2	3	5	2	0	3	2	3	0	3	3	0	0	1	0	0	0	1	0	3	0	0	0	0	3	0	0	2	1	0	3
AU	AU6A	WT	-17.67597315	145.7124654	2006	midland	1	0	0	1	1		1	0	1	1	0	0	1	0	1	0	1	1	1	0	1	0	0	1	1	1	0	0	0	0	1	0	1	1	1	1	0	1	0	1	0	0
AU	AU6A	WT	-17.67597315	145.7124654	2007	midland	0	0	8	6	2	3	2	2	0	3	1	2	1	3	3	0	3	2	1	0	2	0	0	0	1	3	0	0	0	0	3	0	0	1	0	3	0	0	3	1	1	2
AU	AU6A	WT	-17.67597315	145.7124654	2007	midland	0	0	7	5	0	1	2	2	0	3	0	2	3	1	2	0	1	0	0	2	1	1	0	0	2	0	0	0	1	0	1	0	0	0	0	0	0	0	1	1	0	3
AU	AU6A	WT	-17.67597315	145.7124654	2008	midland	0	0	2	0	0	2	1	1	0	1	0	0	1	0	4	0	1	1	2	0	0	3	0	0	1	0	0	0	0	8	1	0	2	1	0	3	0	0	1	0	0	0
AU	AU6A	WT	-17.67597315	145.7124654	2008	midland	0	0	4	0	1	0	2	2	0	2	0	1	1	0	2	0	0	2	2	0	0	1	0	0	0	0	0	0	0	0	1	0	0	0	0	3	0	3	4	0	0	0
AU	AU6A	WT	-17.67597315	145.7124654	2009	midland	2	0	4	1	0	0	1	3	0	2	0	1	2	5	4	0	1	3	1	2	0	2	0	1	1	0	0	0	0	0	3	0	0	1	0	0	0	0	0	2	0	2
AU	AU6A	WT	-17.67597315	145.7124654	2009	midland	1	0	1	2	4	1	1	1	1	3	0	2	1	3	0	0	3	0	3	0	1	0	0	0	0	0	0	0	0	0	2	0	0	0	0	2	0	2	0	0	0	0
AU	AU6A	WT	-17.67597315	145.7124654	2010	midland	0	0	2	2	3	4	2	4	0	4	0	4	2	4	1	0	3	3	3	0	0	0	0	0	0	0	0	0	0	0	1	0	1	0	0	2	0	3	1	0	0	0
AU	AU6A	WT	-17.67597315	145.7124654	2010	midland	1	1	7	0	1	4	2	5	0	6	0	0	3	0	1	0	3	0	2	0	0	1	0	0	0	0	0	0	0	0	4	0	3	0	0	2	0	3	1	1	0	0
AU	AU6A	WT	-17.67597315	145.7124654	2012	midland	0	0	7	1	0	3	2	2	0	5	0	1	2	0	1	0	4	0	3	1	1	2	0	0	2	0	0	0	0	0	3	0	0	0	0	4	0	2		1	0	1
AU	AU6A	WT	-17.67597315	145.7124654	2013	midland	1	0	2	4	0	0	2	3	0	1	0	1	0	0	2	0	2	4	1	0	0	0	0	3	0	0		0	0	0	2	0	1	1	0	2	0	0	0	0	0	0
AU	AU6A	WT	-17.67597315	145.7124654	2014	midland	1	0	2	0	0	0	0	1	0	1	0	0	5	5	0	0	1	0	2	0	0	0	0	0	2	0	0	0	0	0	1	0		0	0	0	1	0	0	2	0	0
AU	AU6A	WT	-17.67597315	145.7124654	2014	midland	0	4	5	0	4	0	2	0	0	3	0	0	1	0	3	0	6	6	4	2	1	0	0	0	0	0	0	0	0	0	0	0		2	0	2	0	6	0	1	0	0
AU	AU6A	WT	-17.67597315	145.7124654	2015	midland	0	0	2		3	0	3	2	0	3	0	2	2	1	1	0	3	4	4	2	2	0	2	0	0		0	0	0	0	0	0	3	1	0	4	0		0	2	0	0
AU	AU6A	WT	-17.67597315	145.7124654	2016	midland	0		5		0	0	0	3	0	3	0	1	0	0	1	0	4	1	0	1	2	0	0	0	2	0	0	0	0	0	3	0	1	1	0	1	0	0	0	0	0	0
AU	AU6A	WT	-17.67597315	145.7124654	2016	midland	0		7		2	2	1	2	0	3	0	0	1	2	2	0	3	3	2	1	1	2	0	0	0	0	2	0	0	0	3	0	0	4	0	1	0	0	1	1	0	0
AU	AU6A	WT	-17.67465474	145.7140019	2004	midland	0	0	2	0	0	0	3	1	1	2	0	0	1	0	1	0	0	1	2	0	0	0	0	0	0	0	0	0	0	0	0	0	2	1	0	1	0	2	0	0	0	0
AU	AU6A	WT	-17.67465474	145.7140019	2004	midland	0	1	5	4	0	2	1	2	0	4	0	1	0	1	2	0	4	0	2	0	1	1	0	0	0	1	0	0	0	0	1	0	3	0	0	1	0	2	4	0	0	1
AU	AU6A	WT	-17.67465474	145.7140019	2004	midland	0	0	7	2	0	0	2	4	0	1	0	4	1	2	2	0	2	1	3	2	2	1	0	0	1	0	2	0	0	0	1	0	0	0	0	2	0	0	1	0	0	2
AU	AU6A	WT	-17.67465474	145.7140019	2004	midland	0	2	6	2	4	0	5	0	0	2	0	5	3	4	2	0	0	2	3	0	3	1	0	3	0	0	0	0	0	0	2	0	0	0	0	0	0	3	3	3	0	0
AU	AU6A	WT	-17.67465474	145.7140019	2004	midland	0	0	2	0	1	6	5	2	0	4	0	1	1	0	3	0	4	0	1	0	3	0	0	1	0	0	0	0	0	0	2	1	0	1	0	2	0	2	2	1	0	2
AU	AU6A	WT	-17.67465474	145.7140019	2005	midland	0	1	5		1	2	1	3	0	1	0	2	2	5	4	0	0	1	3	0	3	1	0	2	0	0	0	0	0	0	2	0	0	0	0	1	0	0	0	0	0	1
AU	AU6A	WT	-17.67465474	145.7140019	2005	midland	0	0	1		4	0	3	2	0	4	0	0	1	0	1	0	2	0	4	0	0	3	0	3	0	1	0	0	0	0	0	0	2	1	1	3	0	5	2	1	0	0
AU	AU6A	WT	-17.67465474	145.7140019	2007	midland	0	0	8	5	0	4	1	1	0	4	0	1	4	1	3	0	3	0	2	0	0	0	0	0	0	0	0	0	0	0	1	0	0	0	0	2	0	0	1	0	0	1
AU	AU6A	WT	-17.67465474	145.7140019	2007	midland	2	0	3	0	0	0	0	2	0	2	0	1	2	0	1	0	0	0	0	0	0	0	0	0	2	0	0	0	0	0	1	0	0	0	0	0	0	0	1	1	0	0
AU	AU6A	WT	-17.67465474	145.7140019	2007	midland	0	0	3	0	0	0	0	1	1	2	1	0	1	1	2	0	0	2	1	1	0	1	0	0	2	0	0	0	0	0	1	0	0	0	0	0	0	0	1	1	1	1
AU	AU6A	WT	-17.67465474	145.7140019	2008	midland	0	0	6	2	0	3	1	2	0	3	2	1	2	0	3	0	3	1	3	0	0	0	0	1	1	0	0	0	0	0	1	0	0	0	0	0	0	0	1	0	0	0
AU	AU6A	WT	-17.67465474	145.7140019	2008	midland	0	0	5	2	2	0	2	2	0	4	0	0	2	0	0	0	2	0	3	0	0	0	0	0	2	0	0	0	0	0	2	0	0	0	0	1	0	1	1	0	0	1
AU	AU6A	WT	-17.67465474	145.7140019	2008	midland	0	1	5	0	0	0	1	0	0	3	0	2	4	0	2	0	2	1	0	3	1	2	0	0	1	0	0	0	0	0	3	0	2	2	0	1	0	4	1	0	0	0
AU	AU6A	WT	-17.67465474	145.7140019	2009	midland	0	0	5	2	0	0	1	2	0	2	0	3	2	2	3	0	0	1	0	5	0	2	0	0	2	0	28	0	0	1	1	0	0	0	0	2	0	0	1	0	0	2
AU	AU6A	WT	-17.67465474	145.7140019	2009	midland	0	0	3	0	6	1	2	1	0	3	0	1	3	2	1	0	0	0	3	0	1	1	0	0	0	0	0	0	0	0	1	0	0	0	0	2	0	3	0	0	0	0
AU	AU6A	WT	-17.67465474	145.7140019	2010	midland	0	0	6	0	2	3	0	3	0	5	0	1	2	2	3	0	6	4	1	0	0	1	0	0	0	0	0	0	0	0	0	0	2	1	0	2	0	5	0	0	0	0
AU	AU6A	WT	-17.67465474	145.7140019	2010	midland	0	2	4	0	2	1	3	2	0	1	0	0	1	0	2	0	4	1	1	0	0	0	0	0	0	0	0	0	0	3	0	0	5	1	0	1	0	3	2	2	0	0
AU	AU6A	WT	-17.67465474	145.7140019	2012	midland	0	2	2	1	3	0	2	3	0	3	2	1	2	0	2	0	2	3	1	0	2	0	0	0	0	0	0	0	0	0	1	0	5	0	0	1	0	2		1	0	0
AU	AU6A	WT	-17.67465474	145.7140019	2012	midland	0	0	8	2	2	2	4	3	0	6	0	1	2	0	6	0	0	0	4	0	1	0	0	0	0	0	0	0	0	0	1	0	0	0	0	0	0	0		2	0	0
AU	AU6A	WT	-17.67465474	145.7140019	2013	midland	0	2	3	1	4	0	1	1	0	8	0	0	2	0	2	0	0	3	2	2	0	1	0	1	1	0		0	0	0	1	0	3	4	0	0	0	5	3	1	0	1
AU	AU6A	WT	-17.67465474	145.7140019	2014	midland	0	0	7	0	1	0	2	3	0	6	0	2	0	1	1	0	4	0	2	0	2	0	0	0	0	0	0	0	0	0	2	0		0	0	2	0	0	2	0	0	0
AU	AU6A	WT	-17.67465474	145.7140019	2014	midland	0	3	4	0	0	5	1	1	0	6	0	0	2	0	3	0	2	0	3	0	0	0	0	0	0	0	0	0	0	0	0	0		1	0	0	0	6	1	2	0	0
AU	AU6A	WT	-17.67465474	145.7140019	2015	midland	0	0	4		2	0	2	1	0	3	0	1	2	1	1	0	0	0	3	2	1	0	0	1	0		0	0	0	0	1	0	1	1	0	1	0		2	2	0	0
AU	AU6A	WT	-17.67465474	145.7140019	2016	midland	0		12		1	0	1	1	0	3	0	0	1	2	2	0	2	3	1	3	1	0	0	5	1	0	0	0	0	0	0	0	2	0	0	2	0	0	0	4	0	0
AU	AU6A	WT	-17.67300424	145.7145039	2004	midland	2	0	3	3	5	0	4	4	0	5	0	2	1	0	1	0	0	0	3	1	1	1	0	1	0	0	0	0	0	0	1	0	0	0	0	0	0	4	4	1	0	1
AU	AU6A	WT	-17.67300424	145.7145039	2004	midland	0	0	0	0	0	0	0	1	0	0	0	0	0	0	0	0	0	0	0	0	0	0	0	1	0	0	0	0	0	0	0	0	0	0	0	0	0	0	0	0	0	0
AU	AU6A	WT	-17.67300424	145.7145039	2004	midland	0	1	4	0	2	0	7	3	1	3	0	0	1	0	5	0	1	0	2	1	0	0	0	0	1	0	0	0	0	0	1	0	3	2	0	0	0	1	1	1	0	0
AU	AU6A	WT	-17.67300424	145.7145039	2004	midland	0	0	4	6	1	2	1	3	0	3	0	4	3	3	3	0	3	0	2	0	1	0	0	0	0	0	3	0	0	0	0	0	0	3	0	1	0	0	3	2	0	0
AU	AU6A	WT	-17.67300424	145.7145039	2004	midland	0	2	4	0	2	2	5	2	1	6	0	2	1	0	1	0	4	0	4	0	1	0	0	2	0	0	0	0	0	0	1	0	2	0	2	3	0	3	3	1	0	0
AU	AU6A	WT	-17.67300424	145.7145039	2005	midland	0	0	2		1	3	0	3	0	3	0	5	1	3	2	0	2	1	0	0	2	3	0	0	0	0	0	0	0	1	2	0	0	0	2	4	0	0	3	2	0	0
AU	AU6A	WT	-17.67300424	145.7145039	2007	midland	0	0	0	1	0	0	3	3	0	1	0	1	1	0	4	0	2	1	0	1	0	0	0	1	2	0	0	0	0	0	1	0	0	0	0	1	0	1	2	0	0	2
AU	AU6A	WT	-17.67300424	145.7145039	2007	midland	0	0	6	0	0	0	1	0	0	1	0	0	1	1	3	0	2	5	1	1	0	0	0	0	0	1	0	0	0	0	0	0	0	1	0	1	0	0	2	0	1	0
AU	AU6A	WT	-17.67300424	145.7145039	2007	midland	0	0	6	3	2	4	1	3	0	4	0	5	5	0	3	0	5	0	2	0	2	1	0	1	0	0	0	0	0	0	0	0	0	0	0	0	0	1	3	1	0	0
AU	AU6A	WT	-17.67300424	145.7145039	2007	midland	0	0	6	1	0	0	1	1	1	4	0	1	3	2	4	0	1	0	2	3	1	0	0	1	1	0	0	0	1	0	3	0	0	1	0	1	0	0	2	1	0	1
AU	AU6A	WT	-17.67300424	145.7145039	2007	midland	0	0	2	0	1	0	0	1	1	1	0	3	1	1	2	1	0	1	1	1	2	0	0	0	1	0	0	0	0	0	1	0	0	0	0	2	0	0	2	1	1	2
AU	AU6A	WT	-17.67300424	145.7145039	2008	midland	0	1	7	2	0	4	2	5	0	0	2	1	3	0	4	0	2	2	4	0	1	1	0	0	0	0	1	0	0	0	1	0	0	1	0	2	0	1	2	0	0	0
AU	AU6A	WT	-17.67300424	145.7145039	2008	midland	0	0	7	0	2	2	3	5	0	4	0	4	1	0	0	0	3	2	3	0	0	1	0	0	0	0	0	0	0	0	1	0	1	1	0	1	0	3	1	1	0	0
AU	AU6A	WT	-17.67300424	145.7145039	2008	midland	0	2	3	0	1	0	1	2	0	3	0	0	3	0	0	0	2	0	0	0	2	0	0	0	0	0	0	0	0	0	0	0	6	3	0	1	0	3	0	2	0	0
AU	AU6A	WT	-17.67300424	145.7145039	2009	midland	0	0	4	0	9	0	1	5	0	2	0	2	0	2	5	0	1	11	3	2	0	1	0	0	0	0	2	0	0	0	0	0	0	0	0	0	0	0	1	2	0	0
AU	AU6A	WT	-17.67300424	145.7145039	2009	midland	0	0	6	0	6	0	3	4	0	4	0	0	2	1	2	0	2	2	4	0	1	0	0	0	1	0	0	0	0	0	2	0	2	1	0	1	0	3	4	0	0	5
AU	AU6A	WT	-17.67300424	145.7145039	2010	midland	0	0	4	2	1	2	0	1	0	2	0	0	0	3	1	0	0	0	3	0	1	2	0	0	0	0	0	0	0	0	0	0	0	0	0	1	0	2	1	1	0	0
AU	AU6A	WT	-17.67300424	145.7145039	2010	midland	0	1	11	0	1	5	3	4	0	10	1	2	0	0	6	0	7	1	4	0	0	1	0	1	0	0	3	0	0	0	0	2	8	3	0	2	0	7	2	2	0	0
AU	AU6A	WT	-17.67300424	145.7145039	2012	midland	0	0	6	0	3	4	5	0	1	6	0	0	2	1	3	0	2	1	1	0	1	0	0	1	0	0	0	0	0	0	0	0	0	0	0	1	0	2		4	0	0
AU	AU6A	WT	-17.67300424	145.7145039	2013	midland	0	0	4	1	1	0	2	1	0	0	1	0	0	0	1	0	1	2	2	0	1	1	0	0	0	0		0	2	0	1	0	1	0	0	1	1	2	1	0	0	0
AU	AU6A	WT	-17.67300424	145.7145039	2013	midland	0	3	4	0	4	0	1	1	0	6	0	0	2	1	1	0	5	0	3	2	0	2	0	1	0	0		0	0	0	1	0	2	3	0	1	0	4	1	3	0	0
AU	AU6A	WT	-17.67300424	145.7145039	2014	midland	0	0	2	0	0	0	0	0	0	0	0	2	1	2	0	0	1	8	3	1	0	0	0	0	3	0	0	0	0	0	0	0		1	0	1	0	0	4	2	0	0
AU	AU6A	WT	-17.67300424	145.7145039	2014	midland	0	6	4	0	0	2	7	3	0	4	0	0	4	0	1	0	5	4	1	1	1	1	0	0	0	0	0	0	1	0	0	0		9	0	0	0	3	0	3	0	0
AU	AU6A	WT	-17.67300424	145.7145039	2014	midland	0	2	3	0	2	0	1	4	0	2	0	0	0	1	1	0	6	1	3	2	1	0	0	1	0	0	0	0	1	0	0	0		6	0	1	1	1	2	2	0	0
AU	AU6A	WT	-17.67300424	145.7145039	2015	midland	0	1	3		1	0	1	2	0	3	0	1	0	1	0	0	4	1	1	3	1	0	0	1	0		2	0	0	0	1	0	0	1	0	1	0		1	0	0	0
AU	AU6A	WT	-17.67300424	145.7145039	2016	midland	0		3		1	0	4	3	0	0	0	0	2	4	2	1	1	2	2	1	3	2	0	2	1	0	6	0	0	0	1	0	4	1	0	0	0	0	2	1	2	0
AU	AU6A	WT	-17.67300424	145.7145039	2016	midland	0		7		2	0	1	3	1	2	0	0	0	3	2	0	2	2	1	3	1	0	0	1	0	0	2	0	0	0	0	0	4	0	0	3	0	0	0	1	0	0
AU	AU6A	WT	-17.67203118	145.7163396	2004	midland	0	1	1	2	0	2	3	2	0	2	0	2	0	4	2	0	0	0	1	0	1	1	0	1	1	0	0	0	0	0	0	0	3	1	0	0	0	1	4	0	0	1
AU	AU6A	WT	-17.67203118	145.7163396	2004	midland	0	0	6	1	0	0	0	3	0	1	0	0	2	4	3	0	1	10	5	1	1	0	0	0	1	0	2	0	0	0	1	0	0	2	0	2	0	0	0	0	0	0
AU	AU6A	WT	-17.67203118	145.7163396	2004	midland	0	0	13	1	2	2	3	0	0	4	0	3	1	3	1	0	0	5	6	0	3	0	0	0	0	0	0	0	0	0	0	0	0	0	0	1	0	3	1	1	0	1
AU	AU6A	WT	-17.67203118	145.7163396	2004	midland	0	2	6	0	1	1	5	1	0	2	1	1	1	0	1	0	2	0	4	0	3	1	0	1	0	0	0	0	0	0	1	0	0	0	0	2	0	2	0	0	0	0
AU	AU6A	WT	-17.67203118	145.7163396	2005	midland	0	0	12		1	3	1	3	0	3	0	3	2	4	2	0	0	6	2	0	4	0	0	1	1	0	0	0	0	0	0	0	0	1	1	2	0	3	2	0	0	2
AU	AU6A	WT	-17.67203118	145.7163396	2005	midland	0	1	2		2	0	3	0	0	1	0	0	2	0	2	0	0	0	1	3	2	0	0	0	0	0	0	0	0	0	0	0	5	0	0	3	0	1	2	1	0	0
AU	AU6A	WT	-17.67203118	145.7163396	2007	midland	0	2	5	0	3	7	1	0	0	3	0	2	2	3	1	0	0	8	2	0	1	0	0	0	1	0	0	0	0	0	1	0	0	1	0	3	0	0	3	3	1	0
AU	AU6A	WT	-17.67203118	145.7163396	2007	midland	0	0	5	0	0	0	0	0	0	1	0	1	1	0	2	0	2	0	1	1	0	0	0	0	0	0	0	0	0	0	0	0	0	2	0	1	0	0	0	0	0	0
AU	AU6A	WT	-17.67203118	145.7163396	2007	midland	0	0	7	0	0	3	2	1	0	2	0	2	1	0	2	0	3	0	4	0	1	0	0	1	0	0	1	0	0	0	0	0	1	3	0	1	0	1	1	1	0	0
AU	AU6A	WT	-17.67203118	145.7163396	2008	midland	0	0	3	7	0	0	1	0	0	1	0	0	2	0	1	0	5	4	4	0	1	0	0	0	2	0	11	0	0	0	2	0	0	3	0	0	0	0	0	1	0	0
AU	AU6A	WT	-17.67203118	145.7163396	2008	midland	0	0	11	0	4	0	2	4	0	3	0	2	3	3	2	0	1	0	0	0	2	0	0	0	1	0	0	0	0	0	0	0	0	4	0	0	0	1	2	0	0	0
AU	AU6A	WT	-17.67203118	145.7163396	2008	midland	0	3	5	0	2	3	0	4	0	3	0	1	2	0	0	0	4	1	0	0	0	1	0	2	0	0	0	0	0	0	1	0	2	1	0	0	0	0	1	1	0	0
AU	AU6A	WT	-17.67203118	145.7163396	2009	midland	0	0	6	0	0	0	2	1	0	0	0	1	2	2	1	0	2	2	1	0	0	0	0	0	0	2	0	0	0	0	0	0	0	0	0	0	0	0	0	0	0	0
AU	AU6A	WT	-17.67203118	145.7163396	2009	midland	2	0	11	0	2	1	1	1	1	0	0	2	2	3	1	0	1	0	3	0	1	2	0	0	0	0	0	0	0	0	0	0	0	0	0	1	0	2	0	0	0	0
AU	AU6A	WT	-17.67203118	145.7163396	2010	midland	0	0	8	0	3	2	0	1	0	3	0	0	0	3	3	0	1	0	5	0	0	1	0	1	0	0	0	0	0	0	0	0	0	1	0	2	0	1	2	0	0	1
AU	AU6A	WT	-17.67203118	145.7163396	2010	midland	0	0	3	0	2	0	1	2	0	2	0	1	0	0	1	0	2	4	1	3	0	0	0	0	0	0	0	0	0	0	0	0	1	2	0	0	0	0	2	1	0	0
AU	AU6A	WT	-17.67203118	145.7163396	2012	midland	0	5	4	0	3	0	4	1	0	1	0	2	0	3	0	0	0	0	3	0	1	0	0	1	3	0	0	0	0	0	1	1	3	1	0	3	0	1		0	0	0
AU	AU6A	WT	-17.67203118	145.7163396	2012	midland	0	0	1	0	1	1	1	0	0	3	0	0	0	3	2	0	0	1	4	0	2	0	0	2	0	0	0	0	0	0	0	0	0	0	0	1	1	1		0	0	0
AU	AU6A	WT	-17.67203118	145.7163396	2013	midland	0	0	6	0	0	0	3	4	0	5	0	1	0	0	1	0	2	8	2	3	1	0	0	0	0	0		0	0	0	0	0	0	1	0	1	0	2	1	4	2	0
AU	AU6A	WT	-17.67203118	145.7163396	2013	midland	0	3	2	0	4	0	1	1	0	6	0	0	0	0	0	0	2	1	3	7	1	2	0	0	0	0		0	0	0	2	0	6	8	0	2	0	4	1	4	0	0
AU	AU6A	WT	-17.67203118	145.7163396	2014	midland	0	0	4	0	0	1	0	1	0	1	0	4	2	5	2	0	2	0	1	0	0	1	0	0	0	0	0	0	0	0	1	0		0	0	0	0	0	5	0	0	0
AU	AU6A	WT	-17.67203118	145.7163396	2015	midland	0	0	3		2	0	1	3	0	5	0	1	0	1	1	0	4	0	2	0	1	1	0	0	0		3	0	2	0	1	0	5	2	0	1	1		0	1	0	0
AU	AU6A	WT	-17.67203118	145.7163396	2016	midland	1		4		3	4	3	1	1	2	0	0	0	0	2	0	2	0	1	0	0	0	0	0	2	0	2	0	0	0	7	1	1	1	0	3	0	0	2	1	1	0
AU	AU6A	WT	-17.67066916	145.7167358	2004	midland	1	0	0	0	0	0	0	0	0	0	0	0	0	0	0	0	0	0	0	0	2	0	0	2	0	0	0	0	0	0	1	0	3	0	0	0	0	0	0	0	0	0
AU	AU6A	WT	-17.67066916	145.7167358	2004	midland	0	0	5	0	0	3	0	6	0	2	0	0	0	4	3	0	0	10	3	0	1	0	0	0	1	0	0	0	0	0	0	0	0	1	0	3	0	0	1	0	0	0
AU	AU6A	WT	-17.67066916	145.7167358	2004	midland	0	0	14	2	3	1	5	3	0	4	0	0	1	6	1	0	1	1	4	0	1	3	0	2	0	0	0	1	0	0	1	0	0	0	1	2	1	2	2	0	0	0
AU	AU6A	WT	-17.67066916	145.7167358	2006	midland	0	0	4	0	3		5	2	0	3	0	3	3	0	3	0	0	0	1	5	4	0	0	1	0	0	0	0	0	0	0	0	6	1	0	1	0	2	4	2	0	0
AU	AU6A	WT	-17.67066916	145.7167358	2007	midland	1	1	7	0	2	2	0	4	0	3	0	3	0	0	4	0	5	5	1	0	0	0	0	1	0	0	0	0	0	0	2	0	0	2	0	2	0	0	4	1	0	0
AU	AU6A	WT	-17.67066916	145.7167358	2007	midland	1	0	3	1	0	0	2	6	0	2	2	3	2	0	3	0	1	1	1	2	0	0	0	0	3	0	0	0	0	0	0	0	0	0	0	1	0	0	3	0	0	0
AU	AU6A	WT	-17.67066916	145.7167358	2008	midland	0	0	8	0	2	1	1	5	0	1	0	0	0	1	2	0	3	0	2	0	0	1	0	1	0	0	0	0	0	0	0	0	0	0	0	1	0	0	0	2	0	0
AU	AU6A	WT	-17.67066916	145.7167358	2008	midland	1	0	6	0	2	2	2	4	0	3	0	2	1	6	2	0	2	0	1	2	0	0	0	0	0	0	0	0	0	0	0	0	0	1	0	0	0	3	3	0	0	0
AU	AU6A	WT	-17.67066916	145.7167358	2008	midland	1	1	4	1	2	2	1	1	0	1	0	2	2	0	1	0	4	1	2	0	0	0	0	1	2	0	0	0	0	0	3	0	4	0	0	0	0	1	1	0	0	1
AU	AU6A	WT	-17.67066916	145.7167358	2009	midland	0	1	6	0	1	2	0	2	0	2	0	2	2	0	2	0	1	2	1	0	0	1	0	0	0	0	0	0	0	1	0	0	0	2	0	1	0	0	2	0	0	0
AU	AU6A	WT	-17.67066916	145.7167358	2009	midland	0	0	3	0	1	2	0	2	0	1	0	0	2	1	1	0	1	1	3	0	1	0	0	2	0	0	0	0	0	0	1	0	0	0	0	0	0	1	0	0	0	0
AU	AU6A	WT	-17.67066916	145.7167358	2010	midland	0	0	12	0	4	2	2	3	0	1	0	0	3	6	1	0	2	2	6	0	1	1	0	1	0	0	0	0	0	0	0	0	1	0	0	1	0	3	2	0	0	0
AU	AU6A	WT	-17.67066916	145.7167358	2010	midland	0	1	11	0	2	3	2	2	0	5	0	0	0	0	3	0	5	0	2	0	0	1	0	0	0	0	0	0	0	0	0	0	4	3	0	1	0	2	0	1	0	0
AU	AU6A	WT	-17.67066916	145.7167358	2012	midland	0	0	7	1	2	0	4	3	0	6	0	1	1	1	2	0	3	2	5	0	0	0	0	0	1	0	0	0	0	0	5	0	4	0	0	2	0	4		1	0	1
AU	AU6A	WT	-17.67066916	145.7167358	2013	midland	0	0	2	0	3	2	2	9	0	0	0	1	1	3	2	0	1	0	5	1	2	0	0	1	2	0		0	0	0	6	1	0	1	0	1	0	0	18	1	0	0
AU	AU6A	WT	-17.67066916	145.7167358	2013	midland	0	0	5	0	5	0	2	2	0	3	0	0	0	1	1	0	2	2	3	3	0	0	0	0	1	0		0	0	0	4	0	4	2	0	0	0	1	0	0	0	0
AU	AU6A	WT	-17.67066916	145.7167358	2014	midland	0	0	3	0	0	0	0	1	4	1	0	0	5	3	1	0	3	4	2	0	0	1	0	0	0	0	0	0	1	0	0	0		3	0	0	0	0	3	0	0	0
AU	AU6A	WT	-17.67066916	145.7167358	2014	midland	2	2	3	0	3	0	2	3	0	2	0	4	0	3	2	0	3	2	3	1	1	0	0	0	0	0	1	0	0	0	2	1		1	0	2	1	6	3	2	3	0
AU	AU6A	WT	-17.67066916	145.7167358	2015	midland	0	1	0		1	0	0	3	0	0	0	0	0	2	0	0	1	0	1	1	2	0	0	0	2		6	0	0	0	2	0	1	0	0	2	0		0	1	0	0
AU	AU6A	WT	-17.67066916	145.7167358	2016	midland	0		5		2	0	2	3	0	2	0	0	1	2	3	0	1	1	2	0	3	0	0	1	1	0	0	0	0	0	0	0	2	0	0	1	0	1	1	1	3	0
AU	AU6A	WT	-17.67066916	145.7167358	2016	midland	0		2		1	1	1	2	0	0	1	1	0	2	2	0	0	0	2	1	0	0	0	0	0	0	1	0	0	0	2	0	2	1	0	0	0	1	0	0	3	0
AU	AU6A	WT	-17.6695708	145.7173752	2004	midland	0	3	2	0	0	1	4	2	0	0	0	3	0	0	3	0	0	1	2	0	1	0	0	0	0	0	0	0	0	0	0	0	2	0	0	1	0	1	2	2	0	0
AU	AU6A	WT	-17.6695708	145.7173752	2004	midland	0	0	6	0	0	2	0	0	0	1	0	0	1	7	3	0	1	3	5	0	1	1	0	0	1	0	2	0	0	0	0	2	1	3	0	1	0	0	0	0	0	0
AU	AU6A	WT	-17.6695708	145.7173752	2004	midland	0	0	7	0	3	0	4	3	0	3	0	2	3	5	2	0	3	4	6	0	0	0	0	0	0	0	0	0	0	0	0	0	0	1	0	2	0	4	1	1	0	0
AU	AU6A	WT	-17.6695708	145.7173752	2004	midland	0	0	6	0	2	4	5	2	0	1	0	2	0	0	2	0	2	0	3	0	1	0	0	0	0	0	0	0	0	0	0	0	2	0	1	3	0	3	2	0	0	1
AU	AU6A	WT	-17.6695708	145.7173752	2004	midland	0	0	2	0	0	3	8	3	0	4	1	2	0	0	1	0	0	0	2	0	1	0	0	1	0	0	0	0	0	0	1	0	2	0	1	3	0	2	0	0	0	0
AU	AU6A	WT	-17.6695708	145.7173752	2005	midland	0	0	8		1	1	0	6	0	2	0	2	1	5	2	0	2	2	3	0	2	1	0	0	0	0	0	0	0	0	0	0	0	3	0	0	0	1	0	2	0	1
AU	AU6A	WT	-17.6695708	145.7173752	2005	midland	0	1	2		3	2	6	2	0	2	0	4	2	0	2	0	4	1	2	0	1	0	0	0	0	0	0	0	0	0	0	1	3	1	1	3	0	4	3	0	0	0
AU	AU6A	WT	-17.6695708	145.7173752	2006	midland	0	1	4	1	2		1	5	0	1	2	5	0	3	4	0	0	5	3	0	3	2	0	1	0	0	2	0	0	0	1	0	1	0	0	2	0	0	1	0	0	2
AU	AU6A	WT	-17.6695708	145.7173752	2007	midland	0	1	3	1	0	3	0	2	1	1	0	2	1	0	0	0	0	8	2	0	1	0	0	2	2	0	0	0	0	0	0	0	0	3	0	1	0	1	2	1	1	2
AU	AU6A	WT	-17.6695708	145.7173752	2007	midland	0	1	5	2	0	0	2	3	0	3	0	5	1	6	5	0	1	1	1	0	0	1	0	0	0	0	0	0	1	0	0	0	0	1	0	0	0	0	2	2	0	0
AU	AU6A	WT	-17.6695708	145.7173752	2007	midland	0	0	6	0	2	2	1	2	0	2	0	0	1	1	1	0	1	0	4	0	2	0	0	2	0	0	0	0	0	0	0	0	0	2	0	2	0	2	3	1	0	0
AU	AU6A	WT	-17.6695708	145.7173752	2008	midland	0	0	6	0	2	3	3	2	0	2	0	1	0	0	2	0	0	0	1	0	0	0	0	1	0	0	0	0	0	0	0	0	1	1	0	1	0	1	0	0	0	0
AU	AU6A	WT	-17.6695708	145.7173752	2008	midland	0	0	9	0	5	0	1	0	0	4	0	0	1	10	2	0	4	0	2	0	1	0	0	1	0	0	0	1	0	0	0	0	1	3	0	1	0	3	2	0	0	0
AU	AU6A	WT	-17.6695708	145.7173752	2008	midland	0	0	3	0	3	4	1	8	0	4	0	1	1	0	1	0	2	3	0	2	1	2	0	0	0	0	0	0	1	0	1	0	4	1	1	0	0	2	0	0	0	0
AU	AU6A	WT	-17.6695708	145.7173752	2009	midland	0	1	5	0	2	3	0	1	0	1	0	1	1	7	1	0	4	0	1	2	0	1	0	0	0	0	0	0	0	0	0	0	0	2	0	1	0	1	2	2	0	0
AU	AU6A	WT	-17.6695708	145.7173752	2009	midland	0	0	8	0	7	3	2	5	0	3	0	2	3	2	2	0	3	0	4	0	1	0	0	0	0	0	0	0	0	0	0	0	0	0	0	1	0	2	1	0	0	0
AU	AU6A	WT	-17.6695708	145.7173752	2010	midland	0	0	3	1	2	2	5	3	1	3	0	0	1	2	3	0	0	5	2	0	0	0	0	2	0	0	0	0	1	0	0	0	1	1	0	3	0	3	2	0	0	0
AU	AU6A	WT	-17.6695708	145.7173752	2010	midland	0	0	5	0	2	1	0	4	0	3	0	0	1	0	2	0	4	0	2	3	0	1	0	1	0	0	0	0	0	0	0	0	4	2	0	1	0	3	2	2	0	0
AU	AU6A	WT	-17.6695708	145.7173752	2012	midland	0	3	6	0	3	0	3	2	1	0	1	0	0	1	2	0	1	0	3	1	1	1	0	0	0	0	1	0	0	0	2	2	5	2	0	1	0	5		4	0	0
AU	AU6A	WT	-17.6695708	145.7173752	2012	midland	0	0	7	0	1	3	3	1	2	2	0	1	4	4	2	0	0	0	3	1	2	0	0	2	0	0	0	0	0	0	0	0	0	0	0	1	0	1		0	0	0
AU	AU6A	WT	-17.6695708	145.7173752	2013	midland	0	1	2	0	0	2	2	4	0	0	0	0	2	0	2	0	2	4	3	0	4	0	0	1	0	0		0	0	0	3	0	3	0	0	0	0	1	1	1	1	1
AU	AU6A	WT	-17.6695708	145.7173752	2014	midland	0	0	5	1	2	0	2	4	2	3	0	1	1	3	0	0	1	3	2	0	0	0	0	0	0	0	10	0	1	0	4	0		0	0	0	0	0	2	0	0	0
AU	AU6A	WT	-17.6695708	145.7173752	2014	midland	0	2	3	0	3	0	2	3	0	0	1	0	0	0	4	0	5	3	4	5	2	0	0	1	3	0	0	0	1	0	2	0		1	0	0	0	4	0	0	1	0
AU	AU6A	WT	-17.6695708	145.7173752	2016	midland	0		2		2	0	2	1	0	0	0	0	0	1	0	0	1	2	2	2	1	0	0	1	1	0	1	0	0	0	2	0	3	1	0	0	0	1	0	1	1	0
AU	AU800	WT	-17.77618549	145.5351139	1998	midland	0	4	3	0	0	1	1	2	1	5	0	1	0	0	1	0	0	4	4	1	2	0	0	2	0	2	0	0	0	0	2	0	4	1	1	0	0	2	3	2	0	5
AU	AU800	WT	-17.77284792	145.535905	1998	midland	2	0	1	3	1	1	1	1	0	1	0	0	0	0	0	0	0	3	1	0	0	0	0	0	1	1	0	0	0	0	0	0	2	0	1	0	0	3	1	0	0	3
AU	AU800	WT	-17.77008029	145.5379931	1998	midland	2	1	2	2	0	1	0	0	1	0	0	0	0	0	1	0	2	0	1	3	0	0	0	0	0	0	0	0	0	0	2	0	2	1	1	0	0	1	2	2	0	2
AU	AU800	WT	-17.76958824	145.5350262	1998	midland	0	2	6	2	1	2	3	0	0	3	0	0	1	0	2	0	0	0	2	0	0	0	0	0	0	2	5	0	1	0	2	0	2	0	5	1	0	0	3	0	0	1
AU	AU800	WT	-17.76871106	145.5385701	1998	midland	0	2	3	3	2	2	3	4	0	6	0	0	1	0	3	0	2	2	3	1	3	0	1	2	0	4	6	0	0	0	1	0	2	2	1	2	0	1	2	0	0	0
AU	AU800	WT	-17.76761143	145.5425874	1998	midland	0	1	5	3	1	2	4	1	1	0	0	0	1	0	2	0	1	1	3	0	0	0	0	1	2	0	0	0	0	0	1	0	2	1	2	2	0	0	1	0	0	2
AU	AU800	WT	-17.74849494	145.5238814	1997	midland	0	0	0	1	2	1	0	0	0	3	0	0	1	0	0	0	1	1	1	2	0	0	0	0	1	3	0	0	0	0	2	0	1	0	3	2	0	0	2	0	0	0
AU	AU800	WT	-17.74849494	145.5238814	1998	midland	0	0	1	0	2	3	0	1	1	4	0	3	2	0	2	0	3	6	1	3	1	1	3	0	1	1	1	0	0	6	1	0	1	2	4	2	2	4	2	1	0	1
AU	AU800	WT	-17.74783143	145.5257729	1997	midland	0	1	2	5	2	4	4	2	0	3	0	6	0	0	2	0	1	0	3	2	0	0	0	0	0	2	3	0	0	0	0	0	1	3	2	2	0	0	1	0	0	1
AU	AU800	WT	-17.74783143	145.5257729	1998	midland	0	0	3	4	5	3	1	0	0	1	0	0	1	0	2	0	2	5	5	0	0	0	0	0	0	0	6	0	2	0	1	0	4	2	2	2	0	2	3	0	0	3
AU	AU800	WT	-17.74783143	145.5257729	1998	midland	0	0	0	0	0	0	0	0	0	0	0	0	0	0	0	0	0	0	0	0	0	0	0	0	0	0	1	0	0	0	0	0	0	0	0	0	0	0	0	0	0	0
AU	AU800	WT	-17.74739204	145.5274268	1997	midland	0	0	1	1	2	3	1	0	0	5	0	1	3	0	2	0	1	0	1	1	0	0	0	2	0	2	5	0	0	0	1	0	1	1	2	2	0	2	2	0	0	2
AU	AU800	WT	-17.74739204	145.5274268	1998	midland	0	3	4	3	5	2	3	1	0	2	1	1	1	0	3	0	1	3	3	2	1	1	0	2	1	3	2	0	0	0	1	0	3	3	3	2	0	3	1	0	0	0
AU	AU800	WT	-17.7467285	145.5293183	1997	midland	0	1	2	4	2	3	2	1	1	5	0	1	0	0	3	0	2	2	2	0	0	1	0	0	1	1	8	0	0	0	1	0	1	3	1	2	0	1	2	0	0	2
AU	AU800	WT	-17.7467285	145.5293183	1998	midland	0	2	2	2	5	1	1	0	1	2	0	0	3	0	2	0	3	3	4	1	0	0	0	2	0	0	3	0	4	2	0	1	3	2	0	2	0	2	1	0	0	0
AU	AU800	WT	-17.74672313	145.5651914	1997	midland	0	0	2	0	2	3	0	0	0	0	0	0	0	0	3	0	2	3	1	3	0	1	0	0	0	1	0	0	0	0	1	1	2	2	1	1	0	0	1	0	0	0
AU	AU800	WT	-17.74672313	145.5651914	1998	midland	0	3	3	3	0	0	5	3	3	5	0	0	2	0	2	0	0	3	1	4	4	0	0	2	1	2	1	0	0	0	1	1	4	3	0	1	0	1	2	0	0	0
AU	AU800	WT	-17.74672313	145.5651914	1998	midland	2	1	1	0	3	2	2	1	2	2	0	0	0	0	4	0	1	3	1	0	0	0	0	0	0	0	0	0	0	0	0	0	3	0	1	2	0	0	0	0	0	0
AU	AU800	WT	-17.7467055	145.5322796	1997	midland	0	0	0	10	2	3	2	2	2	4	0	0	0	0	1	0	1	2	5	0	0	0	0	3	0	1	10	0	0	1	1	0	0	3	2	1	0	2	3	1	0	2
AU	AU800	WT	-17.7467055	145.5322796	1998	midland	0	2	0	0	3	3	3	0	0	4	0	0	0	0	2	0	0	1	1	0	0	0	0	0	0	0	0	0	0	0	0	0	4	0	3	2	0	2	2	0	0	1
AU	AU800	WT	-17.74641775	145.5336776	1997	midland	0	0	5	8	4	2	1	6	2	6	1	1	1	0	2	0	2	0	4	1	0	1	1	1	0	0	10	0	0	0	1	1	1	0	2	1	0	2	3	0	0	2
AU	AU800	WT	-17.74641775	145.5336776	1998	midland	0	1	0	1	3	1	4	2	0	3	0	0	1	0	2	0	2	0	2	4	0	0	0	0	0	0	0	0	0	0	0	1	3	0	4	2	0	3	3	0	0	2
AU	AU800	WT	-17.7456857	145.5666708	1997	midland	0	4	2	0	3	2	1	1	1	5	0	0	0	0	3	0	3	2	1	4	1	0	0	2	0	0	1	0	0	0	0	0	1	4	0	2	0	0	3	0	0	0
AU	AU800	WT	-17.7456857	145.5666708	1998	midland	0	3	6	0	2	3	1	8	2	4	0	0	1	0	1	0	1	3	4	1	1	0	0	0	2	0	0	0	0	0	2	1	3	1	0	1	0	1	2	1	0	0
AU	AU800	WT	-17.7456857	145.5666708	1998	midland	3	1	5	0	1	3	1	4	2	1	0	0	0	0	2	0	1	1	1	0	1	0	1	1	0	0	0	0	0	0	0	0	1	2	1	3	0	1	0	0	0	0
AU	AU800	WT	-17.74320334	145.5670394	1997	midland	0	4	6	1	1	3	5	1	1	6	0	0	0	0	2	0	0	1	1	1	4	1	0	2	1	1	1	0	0	0	0	0	0	3	4	1	0	0	5	1	0	0
AU	AU800	WT	-17.74320334	145.5670394	1998	midland	0	4	4	0	0	0	2	1	2	4	0	0	1	0	2	0	1	1	2	2	1	0	0	0	2	0	2	0	0	0	1	0	2	2	0	1	0	0	5	0	0	0
AU	AU800	WT	-17.74320334	145.5670394	1998	midland	0	3	4	0	2	3	3	2	2	0	0	0	0	0	2	0	0	3	1	2	0	0	1	0	0	0	2	0	0	0	0	0	3	2	1	2	0	2	3	0	0	0
AU	AU800	WT	-17.74187222	145.5666634	1997	midland	0	0	0	0	2	2	1	0	0	0	0	0	0	0	1	0	1	0	0	1	0	0	0	3	0	1	0	0	0	2	0	0	1	0	1	0	0	0	4	0	0	0
AU	AU800	WT	-17.74187222	145.5666634	1998	midland	0	0	0	0	1	1	0	2	2	0	0	2	0	0	1	0	1	1	0	1	0	0	0	0	0	0	0	0	0	0	1	0	0	0	0	0	0	0	0	0	0	2
AU	AU800	WT	-17.74187222	145.5666634	1998	midland	0	2	0	1	1	2	3	1	2	3	0	0	0	0	2	0	4	1	1	2	0	0	1	1	0	0	0	0	0	0	2	0	2	2	1	4	0	0	4	0	0	0
AU	AU800	WT	-17.74159103	145.53714	2009	midland	0	0	1	0	1	4	0	0	3	2	0	1	4	0	2	0	0	4	3	0	0	0	2	0	0	0	0	1	0	0	6	0	0	0	0	2	0	0	6	0	0	0
AU	AU800	WT	-17.73954783	145.5663896	1997	midland	1	1	3	0	2	3	7	0	0	5	0	0	0	0	2	0	3	3	2	0	0	1	0	2	0	1	0	0	0	0	2	0	0	2	1	3	0	0	4	1	0	0
AU	AU800	WT	-17.73954783	145.5663896	1998	midland	0	1	5	2	0	2	3	3	2	3	0	1	1	0	3	1	0	4	1	2	0	0	0	1	0	0	0	0	0	0	1	0	1	3	0	2	0	0	5	0	0	0
AU	AU800	WT	-17.73954783	145.5663896	1998	midland	0	1	8	0	4	4	3	3	0	4	1	0	1	0	2	0	1	1	0	2	0	0	0	1	2	0	1	0	0	0	0	0	3	2	1	3	0	5	4	0	0	0
AU	AU800	WT	-17.73935247	145.5386858	2009	midland	0	0	4	1	1	4	3	3	3	6	1	2	3	0	3	0	5	0	2	0	0	0	5	1	0	0	0	0	0	1	1	0	0	0	0	2	0	3	5	0	0	0
AU	AU800	WT	-17.73890834	145.5409338	2009	midland	0	0	2	0	1	2	1	2	2	9	0	3	4	0	1	0	2	0	4	0	0	1	4	0	0	0	0	0	0	0	0	0	0	1	0	2	0	2	2	0	0	0
AU	AU800	WT	-17.73650123	145.5662158	1997	midland	3	0	0	0	0	0	0	0	1	0	0	0	0	0	0	0	0	0	0	0	0	0	0	0	0	0	0	0	0	0	0	0	0	0	0	0	0	0	0	0	0	1
AU	AU800	WT	-17.73650123	145.5662158	1998	midland	1	1	4	4	1	0	0	0	1	0	0	0	0	0	0	0	1	2	1	0	0	0	0	0	1	0	0	0	0	0	0	0	0	1	0	0	0	0	0	0	0	0
AU	AU800	WT	-17.73650123	145.5662158	1998	midland	2	0	0	0	0	0	0	0	9	0	0	0	0	0	1	0	1	1	1	0	0	0	0	0	0	0	0	0	0	0	2	0	0	0	0	0	0	0	0	0	0	0
AU	AU800	WT	-17.72360883	145.5311382	2009	midland	0	0	4	1	2	2	3	3	1	4	1	2	2	0	1	3	2	3	2	0	0	0	0	0	2	0	2	0	1	3	4	0	0	0	0	1	0	1	3	0	0	6
AU	AU800	WT	-17.72047372	145.5287971	2009	midland	0	0	7	0	0	0	0	0	1	2	0	0	1	0	1	0	1	0	3	0	0	0	0	0	2	0	0	0	0	0	4	0	0	0	0	0	0	0	0	0	0	1
AU	AU800	WT	-17.71744428	145.5272943	2009	midland	0	0	3	0	0	0	0	0	1	1	0	0	1	0	1	1	0	1	3	0	0	2	2	0	1	0	0	0	0	0	2	0	0	0	0	1	0	0	1	0	0	0
AU	AU800	WT	-17.67200003	145.6521899	2003	midland	0	0	7	0	0	1	0	2	0	2	0	0	1	1	2	0	3	3	1	0	1	0	0	0	0	0	0	0	0	0	1	0	1	2		2	0	1	1	1	0	0
AU	AU800	WT	-17.67200003	145.6521899	2004	midland	0	0	17	0	0	0	1	2	0	4	0	1	2	5	2	0	5	3	5	0	0	0	0	0	0	0	0	0	0	0	1	0	0	0	1	3	0	1	2	2	0	1
AU	AU800	WT	-17.67200003	145.6521899	2005	midland	0	1	5		1	2	5	3	0	2	0	0	2	0	2	0	2	0	6	0	1	1	0	0	0	0	0	0	0	0	1	0	3	2	1	0	0	3	0	1	0	3
AU	AU800	WT	-17.67200003	145.6521899	2005	midland	0	2	9		1	2	0	4	0	1	0	1	3	2	3	0	1	3	5	0	2	2	0	0	2	0	3	0	0	0	2	0	0	3	0	1	1	1	3	0	0	0
AU	AU800	WT	-17.66977093	145.651311	2003	midland	0	2	4	0	1	3	3	1	2	3	0	0	1	1	1	0	1	4	3	0	1	1	0	0	1	0	0	0	0	0	3	0	0	3		0	0	2	2	0	0	0
AU	AU800	WT	-17.66977093	145.651311	2004	midland	6	0	8	0	0	2	0	3	0	4	0	0	3	6	5	0	2	8	5	0	0	1	0	0	0	0	0	0	0	0	4	0	0	1	0	1	0	0	0	0	0	0
AU	AU800	WT	-17.66977093	145.651311	2005	midland	2	3	1		0	5	3	3	0	2	0	0	1	0	4	0	0	5	5	0	0	0	0	1	2	0	0	0	0	0	0	0	3	0	0	0	0	2	3	0	0	0
AU	AU800	WT	-17.66977093	145.651311	2005	midland	0	1	7		1	1	0	5	0	2	0	2	3	3	3	0	3	7	4	0	3	3	1	0	1	0	0	0	0	0	0	0	0	2	0	1	0	0	4	1	0	1
AU	AU800	WT	-17.66977093	145.651311	2005	midland	0	0	0		0	3	2	3	0	4	0	1	3	0	3	0	1	3	2	0	2	1	1	0	0	0	0	0	0	0	1	0	0	0	0	3	0	0	3	1	0	1
AU	AU800	WT	-17.66822492	145.6498896	2003	midland	0	0	0	0	2	2	2	1	0	2	0	0	1	0	2	0	2	7	4	0	0	0	0	0	0	0	0	0	0	0	0	0	1	1		2	0	0	1	0	0	0
AU	AU800	WT	-17.66822492	145.6498896	2004	midland	2	0	7	0	0	4	0	4	0	7	0	0	0	6	6	0	2	3	6	0	3	1	0	1	1	0	0	0	0	0	4	0	0	2	0	0	0	1	0	0	0	2
AU	AU800	WT	-17.66822492	145.6498896	2005	midland	4	1	6		1	2	7	3	0	5	0	2	3	0	3	0	2	3	6	0	0	0	0	0	0	0	0	0	0	0	1	0	2	2	0	1	0	0	3	0	0	0
AU	AU800	WT	-17.66822492	145.6498896	2005	midland	0	1	5		0	2	0	6	0	0	0	1	3	2	2	0	3	8	5	0	3	2	0	0	1	0	0	0	0	0	0	0	1	2	1	2	0	2	3	0	0	0
AU	AU800	WT	-17.66803796	145.6476664	2003	midland	0	0	6	0	1	3	2	1	0	3	0	0	2	1	1	0	2	0	5	0	1	0	0	0	0	0	0	0	0	0	3	0	1	3		1	0	1	1	0	0	0
AU	AU800	WT	-17.66803796	145.6476664	2004	midland	0	0	13	1	0	2	2	3	0	2	0	2	3	8	3	0	4	1	9	0	4	1	0	0	0	0	0	0	0	0	2	0	0	4	0	0	0	0	2	1	0	1
AU	AU800	WT	-17.66803796	145.6476664	2005	midland	0	1	7		0	4	1	2	0	3	0	1	2	0	3	0	2	6	5	0	0	1	0	0	0	0	0	0	0	0	2	2	2	3	0	2	0	1	2	1	0	0
AU	AU800	WT	-17.66803796	145.6476664	2005	midland	0	0	6		0	1	1	5	0	0	0	2	1	4	3	0	2	4	6	0	3	2	0	0	0	0	0	0	0	0	1	0	0	3	1	2	0	1	1	0	0	0
AU	AU800	WT	-17.64744758	145.637848	2003	midland	0	1	0	1	0	2	2	1	1	3	0	1	1	0	1	0	3	10	1	0	1	0	0	0	0	0	1	0	0	0	8	0	2	3		2	0	2	3	0	0	1
AU	AU800	WT	-17.64744758	145.637848	2004	midland	0	0	12	1	0	1	0	1	0	5	0	0	2	6	4	0	3	6	5	0	0	0	0	0	0	0	2	0	0	0	1	0	1	1	0	2	0	0	0	0	0	0
AU	AU800	WT	-17.64744758	145.637848	2004	midland	0	1	3	0	2	3	4	2	0	3	0	3	2	0	2	0	2	5	2	1	0	0	0	0	0	2	0	0	0	0	1	0	1	4	4	1	0	0	1	1	0	0
AU	AU800	WT	-17.64744758	145.637848	2005	midland	0	1	4		0	1	1	3	0	2	0	2	4	0	3	0	2	2	4	0	1	1	0	0	1	0	0	0	0	0	1	0	1	4	1	1	0	1	1	0	0	0
AU	AU800	WT	-17.64533501	145.6381466	2003	midland	0	1	8	2	0	2	2	0	0	2	0	0	2	0	3	0	2	4	1	0	0	0	0	0	1	0	3	0	0	0	2	0	0	0		2	0	2	1	0	0	0
AU	AU800	WT	-17.64533501	145.6381466	2004	midland	0	1	8	0	0	0	0	1	1	7	0	2	1	4	4	0	4	7	6	0	0	2	0	1	0	0	0	0	0	0	4	0	0	3	2	4	0	1	0	0	0	2
AU	AU800	WT	-17.64533501	145.6381466	2004	midland	0	0	5	0	0	3	2	0	0	1	0	1	1	0	3	0	3	4	3	0	0	2	0	0	0	2	2	0	0	0	1	0	3	2	7	3	0	1	0	0	0	4
AU	AU800	WT	-17.64533501	145.6381466	2005	midland	0	0	4		0	2	0	2	0	1	0	1	3	2	2	0	3	0	5	0	2	1	0	0	1	0	0	0	0	0	0	0	2	2	0	0	0	0	0	0	0	0
AU	AU800	WT	-17.64174027	145.637118	2003	midland	0	1	2	0	1	3	3	1	0	3	0	0	2	0	2	0	2	3	3	0	1	1	0	0	0	1	0	0	0	0	0	0	2	1		2	0	3	1	1	0	1
AU	AU800	WT	-17.64174027	145.637118	2004	midland	0	0	12	0	0	2	0	3	0	1	0	2	4	3	4	0	3	3	8	0	1	0	0	2	1	0	0	0	1	0	4	0	0	2	1	2	0	0	1	1	0	1
AU	AU800	WT	-17.64174027	145.637118	2005	midland	0	0	8		1	2	1	0	0	2	0	0	3	4	2	0	1	2	4	0	0	0	0	0	1	0	0	0	0	0	1	0	1	1	0	2	0	0	1	1	0	2
AU	AU800	WT	-17.64000708	145.6360849	2003	midland	0	0	3	1	0	2	1	0	0	2	0	0	2	0	2	0	2	0	2	0	0	0	0	0	0	0	0	0	0	0	0	0	1	1		1	1	0	0	1	0	0
AU	AU800	WT	-17.64000708	145.6360849	2004	midland	0	0	8	0	0	0	0	2	0	2	0	3	2	0	2	0	2	0	6	0	1	0	0	0	0	0	0	0	0	0	0	0	0	2	0	0	0	0	1	0	0	0
AU	AU800	WT	-17.64000708	145.6360849	2004	midland	0	1	2	2	3	5	6	2	0	2	1	1	0	0	2	0	2	2	1	0	0	1	0	0	0	3	0	0	0	0	1	0	0	1	3	0	0	2	0	1	0	1
AU	AU800	WT	-17.64000708	145.6360849	2005	midland	0	0	5		1	1	2	2	0	0	0	3	3	2	3	0	4	5	2	0	1	2	0	0	0	0	2	0	0	0	2	0	0	2	0	2	0	0	2	1	0	0
AU	AU800	WT	-17.63874753	145.6342848	2003	midland	0	0	0	1	1	1	3	0	0	2	0	1	2	0	2	0	4	2	3	0	0	1	0	0	0	0	3	0	0	0	0	1	0	1		2	0	1	1	1	0	1
AU	AU800	WT	-17.63874753	145.6342848	2004	midland	0	1	11	1	0	1	1	1	0	3	0	0	3	4	4	0	4	4	3	0	1	1	0	2	1	0	0	0	2	0	0	0	0	0	1	2	3	0	2	2	0	1
AU	AU800	WT	-17.63874753	145.6342848	2004	midland	0	3	5	6	2	2	4	1	0	2	0	4	3	0	2	0	2	5	2	0	0	1	0	0	0	0	0	0	0	0	2	0	2	1	2	1	0	1	0	3	0	3
AU	AU800	WT	-17.63874753	145.6342848	2005	midland	1	0	4		1	3	1	3	0	2	0	2	3	2	3	0	3	2	3	0	3	1	0	3	0	0	0	0	0	1	0	0	2	2	0	2	0	1	2	0	0	2
AU	AU800	WT	-17.62081363	145.6706461	2003	midland	0	0	2	0	2	1	5	0	0	5	0	0	1	0	3	0	2	5	2	0	1	0	0	0	0	2	0	0	0	0	0	0	2	0		2	0	3	0	0	0	0
AU	AU800	WT	-17.62081363	145.6706461	2004	midland	0	0	7	1	0	1	0	5	0	3	0	4	3	0	4	0	1	5	4	0	0	0	0	0	0	0	0	0	0	0	2	0	0	1	1	3	0	1	0	0	0	1
AU	AU800	WT	-17.62081363	145.6706461	2005	midland	0	2	0		0	4	3	1	0	2	0	0	1	0	3	0	0	0	3	0	0	0	0	2	0	0	0	0	0	0	1	0	2	1	2	2	0	1	3	0	0	1
AU	AU800	WT	-17.62081363	145.6706461	2005	midland	2	1	1		0	1	0	3	0	6	0	1	2	0	4	0	3	0	2	0	3	1	0	2	1	0	0	0	0	0	1	0	0	0	0	1	0	0	3	1	0	1
AU	AU800	WT	-17.62038855	145.6692545	2003	midland	0	0	0	3	1	6	4	1	0	3	0	1	1	0	4	0	3	1	1	0	0	0	0	0	0	0	0	0	0	0	1	0	0	1		3	0	0	1	0	0	2
AU	AU800	WT	-17.62038855	145.6692545	2004	midland	0	1	9	4	1	2	1	1	0	5	0	1	3	0	2	0	3	4	3	0	0	1	1	2	0	0	0	0	1	0	1	0	1	1	1	2	1	0	2	1	0	0
AU	AU800	WT	-17.62038855	145.6692545	2005	midland	0	0	0		0	4	3	1	0	6	0	1	2	0	5	0	2	7	4	0	1	0	0	0	0	1	0	0	0	0	2	0	2	3	2	3	0	2	2	0	0	2
AU	AU800	WT	-17.62038855	145.6692545	2005	midland	0	0	3		0	2	2	3	0	2	0	0	3	0	3	0	0	5	3	0	3	1	0	2	0	0	0	0	0	0	0	0	0	0	0	2	0	0	2	2	0	2
AU	AU800	WT	-17.61940899	145.6673863	2003	midland	0	0	0	2	1	4	3	1	0	2	0	0	2	0	1	0	1	12	2	0	2	0	0	0	0	0	0	0	0	0	0	2	0	1		2	0	3	2	0	0	0
AU	AU800	WT	-17.61940899	145.6673863	2004	midland	2	0	5	8	1	1	3	5	0	3	0	2	4	1	4	0	3	7	5	0	0	0	0	0	1	0	0	0	1	0	1	0	0	2	0	2	0	0	3	0	0	2
AU	AU800	WT	-17.61940899	145.6673863	2005	midland	0	0	0		1	4	6	6	0	4	0	1	3	0	6	0	1	0	1	0	2	0	0	0	0	0	0	0	0	0	0	0	2	2	2	1	0	3	2	0	0	1
AU	AU800	WT	-17.61940899	145.6673863	2005	midland	0	1	1		1	2	3	6	0	5	0	3	1	0	3	0	0	6	3	0	1	0	3	2	1	0	0	0	0	0	3	0	0	0	0	2	0	1	3	0	0	0
AU	AU800	WT	-17.61757896	145.6667117	2003	midland	0	0	2	0	0	3	2	0	0	2	0	0	2	0	2	0	2	2	2	0	0	0	0	0	1	1	0	0	0	0	0	0	1	2		3	0	3	2	0	0	0
AU	AU800	WT	-17.61757896	145.6667117	2004	midland	0	0	8	4	0	4	2	2	0	2	0	1	3	0	4	0	4	3	5	0	1	1	1	0	0	0	0	0	0	0	2	0	0	3	0	0	0	0	1	0	0	1
AU	AU800	WT	-17.61757896	145.6667117	2005	midland	0	0	0		0	3	3	1	0	4	0	0	2	0	1	0	1	2	2	0	3	0	2	2	2	0	0	0	0	0	1	0	1	1	2	2	0	1	1	0	0	2
AU	AU800	WT	-17.61757896	145.6667117	2005	midland	0	0	6		0	4	2	2	1	2	0	3	4	0	3	0	1	7	3	0	0	1	2	3	0	0	0	0	1	0	3	0	0	0	0	3	0	1	1	0	0	5
AU	AU800	WT	-17.61554033	145.6672639	2003	midland	0	0	4	0	0	1	4	0	0	4	0	0	0	0	4	0	2	1	1	0	0	0	0	0	0	0	0	0	0	0	0	0	2	0		2	0	2	1	0	0	0
AU	AU800	WT	-17.61554033	145.6672639	2004	midland	0	0	1	2	2	4	0	2	0	5	0	5	4	0	3	0	3	2	1	0	0	0	2	0	0	0	0	0	1	0	3	0	0	0	0	1	0	0	3	0	0	5
AU	AU800	WT	-17.61554033	145.6672639	2005	midland	0	0	3		1	3	4	0	0	3	0	1	0	0	2	0	0	0	3	0	0	0	0	1	0	1	0	0	0	0	0	2	3	1	3	2	0	1	3	1	0	3
AU	AU800	WT	-17.61554033	145.6672639	2005	midland	0	0	2		0	2	0	4	0	2	0	1	3	0	4	1	2	5	1	0	4	1	4	1	0	0	0	0	1	0	0	0	0	2	0	3	0	0	2	1	0	2
AU	AU800	WT	-17.61426682	145.6660293	2003	midland	0	0	4	1	0	3	5	0	0	2	0	0	0	0	1	0	1	7	1	0	2	0	0	1	0	3	0	0	0	0	0	0	2	1		2	0	1	1	0	0	0
AU	AU800	WT	-17.61426682	145.6660293	2004	midland	0	0	2	4	0	2	2	4	0	4	0	5	3	0	4	0	8	0	3	0	1	0	6	3	0	0	0	0	1	0	4	0	0	0	0	1	0	0	1	0	0	8
AU	AU800	WT	-17.61426682	145.6660293	2005	midland	0	0	2		0	3	6	2	0	2	0	3	1	0	3	0	2	0	1	0	0	0	0	0	0	0	0	0	0	0	1	3	2	0	5	2	0	2	2	1	0	4
AU	AU800	WT	-17.61426682	145.6660293	2005	midland	0	0	4		0	2	2	7	0	2	0	1	2	0	5	0	1	4	1	0	1	2	1	4	0	0	0	0	0	0	2	0	0	3	1	1	0	0	1	1	0	2
AU	AU800	WT	-17.60586822	145.6390648	1996	midland	0	0	2	3	4	0	3	1	0	2	0	0	1	0	2	0	3	2	3	2	1	0	0	0	0	0	0	1	0	0	1	0	0	0	0	2	0	2	0	0	0	2
AU	AU800	WT	-17.60043986	145.6381632	1996	midland	0	0	4	6	3	0	0	3	0	2	0	0	2	0	1	0	1	1	1	0	0	0	0	0	0	0	0	0	0	0	0	0	0	0	0	2	0	2	0	0	0	0
AU	AU800	WT	-17.60019808	145.634556	2004	midland	6	1	1	0	1	2	1	2	0	0	0	2	3	0	3	0	3	8	3	0	0	0	0	0	0	0	0	0	1	0	2	0	0	0	0	1	0	0	0	0	0	0
AU	AU800	WT	-17.59933189	145.6360608	2004	midland	6	0	10	0	1	2	0	5	0	4	0	1	4	0	1	0	3	3	4	0	1	0	0	0	2	0	2	0	0	0	0	0	0	0	0	1	0	0	0	0	0	0
AU	AU800	WT	-17.59869085	145.6466569	1996	midland	0	0	0	2	1	0	2	0	0	3	0	0	3	0	2	0	3	4	2	0	0	0	0	0	0	0	0	0	1	0	0	0	0	1	0	2	0	1	0	1	1	1
AU	AU800	WT	-17.59481899	145.5841759	2003	midland	0	2	0	3	2	0	3	2	0	3	0	3	0	0	2	0	0	2	1	0	0	0	1	0	0	3	0	0	0	0	1	0	0	1		2	0	1	1	0	0	0
AU	AU800	WT	-17.58970476	145.585516	2003	midland	0	2	0	2	2	0	0	0	0	3	1	2	1	0	3	0	2	7	3	0	0	0	0	1	0	2	0	0	0	0	3	0	0	1		3	0	0	1	0	0	5
AU	AU800	WT	-17.58695773	145.700047	2002	midland	0	2	3		3	3	4	1	0	4	0		3	0	4	0	2	3	0	0	0	0	0	1	0	2		0	0	0	0		2	0		1	0	2	3	0	0	2
AU	AU800	WT	-17.58688173	145.7022335	2002	midland	0	0	0		2	2	3	2	0	4	0		1	0	3	0	0	1	0	0	0	0	0	1	0	0		0	0	0	0		1	2		2	0	3	1	0	0	0
AU	AU800	WT	-17.3835575	145.7423681	2000	midland	0	1	1	2	0	5	3	2	0	0	0	0	0	0	4	0	1	0	2	0	0	0	0	1	0	0	0	0	0	0	0	1	0	1	1	0	0	0	1	1	0	0
AU	AU800	WT	-17.3835575	145.7423681	2000	midland	1	0	3	4	4	2	5	2	0	3	0	2	2	0	0	0	3	5	3	1	1	0	0	1	0	0	0	0	1	0	0	0	0	1	1	1	0	3	2	0	0	0
AU	AU800	WT	-17.3835575	145.7423681	2001	midland	0	0	0	0	0	0	0	0	0	0	0	0	0	0	0	0	0	0	0	0	0	0	0	0	0	0	0	0	0	0	0	1	2	1	0	1	0	1	0	0	0	1
AU	AU800	WT	-17.3835575	145.7423681	2001	midland	0	0	2	4	5	4	4	1	0	4	0	2	2	0	2	0	4	3	0	0	0	0	0	0	0	0	0	0	1	0	0	0	2	3	0	1	0	3	3	0	0	0
AU	AU800	WT	-17.38219454	145.7412009	2000	midland	0	0	5	0	0	2	1	4	0	1	0	2	0	0	0	0	0	2	0	0	0	0	0	1	0	3	0	0	0	0	0	1	0	1	0	2	0	0	1	0	0	1
AU	AU800	WT	-17.38219454	145.7412009	2000	midland	4	0	4	6	3	1	4	3	0	2	0	0	3	0	3	0	4	2	1	1	1	0	0	2	0	0	0	0	0	0	0	0	1	3	0	4	0	4	3	0	0	0
AU	AU800	WT	-17.38219454	145.7412009	2001	midland	1	3	6	0	3	1	5	3	0	6	0	1	1	0	4	0	5	1	1	0	0	0	0	2	0	0	0	0	0	0	0	0	3	3	0	2	0	2	3	1	0	0
AU	AU800	WT	-17.38087527	145.7397981	2000	midland	0	2	4	2	0	3	3	1	0	1	0	0	1	0	3	0	3	1	1	0	0	0	0	0	1	2	0	0	0	0	0	2	0	1	2	2	0	0	1	0	0	2
AU	AU800	WT	-17.38087527	145.7397981	2000	midland	0	0	2	3	3	2	3	1	0	1	0	0	1	0	1	0	6	4	2	0	1	0	0	0	0	1	0	0	0	0	0	0	0	0	1	2	0	3	2	0	0	0
AU	AU800	WT	-17.38087527	145.7397981	2001	midland	0	0	1	4	4	5	6	5	0	4	0	0	2	0	3	0	3	6	2	0	0	0	0	2	2	0	0	0	0	0	0	1	1	2	2	0	0	1	0	0	0	1
AU	AU800	WT	-17.38038636	145.7613267	2000	midland	0	3	6	0	4	2	3	2	1	2	0	0	0	0	0	0	4	7	1	3	0	0	0	1	2	2	0	0	0	0	0	1	1	2	1	2	1	2	3	0	0	3
AU	AU800	WT	-17.38038636	145.7613267	2000	midland	3	0	4	6	10	5	5	2	1	4	0	2	1	0	1	0	1	6	3	0	0	0	0	0	0	0	0	0	0	0	0	0	0	2	0	2	0	3	1	0	0	0
AU	AU800	WT	-17.38038636	145.7613267	2001	midland	1	1	4	1	4	6	4	3	1	4	0	4	0	0	2	0	5	4	4	0	0	0	0	0	2	0	0	0	0	0	0	1	1	3	1	3	0	7	0	1	0	1
AU	AU800	WT	-17.37939275	145.7628676	2000	midland	0	2	2	2	1	2	1	3	0	1	0	2	1	0	2	0	1	0	1	1	1	0	0	0	0	2	0	0	0	0	2	0	4	1	0	2	0	0	4	0	0	2
AU	AU800	WT	-17.37939275	145.7628676	2000	midland	0	0	0	3	3	2	6	2	0	1	0	0	1	0	3	0	2	0	2	0	1	0	0	2	0	1	0	0	0	0	0	0	1	4	1	1	0	2	3	0	0	2
AU	AU800	WT	-17.37939275	145.7628676	2001	midland	0	2	0	1	7	2	6	4	0	4	0	0	3	0	2	0	6	7	2	1	0	0	1	1	0	0	0	0	0	0	1	0	1	6	5	2	0	2	3	0	0	2
AU	AU800	WT	-17.37781855	145.7640546	2000	midland	0	2	3	0	3	2	3	3	1	2	0	1	0	0	1	0	0	0	1	0	0	0	0	0	1	3	0	0	0	0	1	0	3	3	1	2	1	4	1	0	0	4
AU	AU800	WT	-17.37781855	145.7640546	2000	midland	2	0	11	4	7	3	3	1	0	1	0	1	0	0	2	0	2	2	2	0	1	0	0	0	2	2	0	0	0	0	0	0	1	2	1	2	0	0	2	0	0	0
AU	AU800	WT	-17.37781855	145.7640546	2001	midland	0	1	5	2	6	5	2	3	0	2	0	2	1	0	2	0	2	4	0	0	0	0	0	0	0	2	0	0	0	0	0	1	4	0	3	2	0	5	2	0	0	1
AU	AU800	WT	-17.37460144	145.7196059	2000	midland	0	1	4	1	2	3	6	2	1	0	0	0	0	0	1	0	0	0	2	0	0	0	0	0	0	0	0	0	0	0	2	0	0	0	3	2	0	1	2	0	0	0
AU	AU800	WT	-17.37460144	145.7196059	2000	midland	0	0	4	4	1	1	2	2	0	3	0	1	2	0	2	0	2	0	2	0	0	0	0	0	0	1	0	0	0	0	0	0	1	0	3	0	0	3	2	0	0	0
AU	AU800	WT	-17.37460144	145.7196059	2001	midland	0	0	0	5	4	4	3	2	1	2	0	0	3	0	5	0	0	5	0	0	0	1	0	0	2	0	0	0	0	0	0	0	1	2	3	2	0	1	0	0	0	1
AU	AU800	WT	-17.37369926	145.7198475	2000	midland	0	1	1	4	2	2	5	5	0	1	0	2	3	0	4	0	1	3	1	0	1	2	0	0	1	2	0	0	0	0	0	1	0	1	2	2	0	1	5	0	0	0
AU	AU800	WT	-17.37369926	145.7198475	2000	midland	0	1	1	5	2	2	4	2	1	4	0	1	3	0	2	0	1	2	2	0	1	0	0	0	0	1	0	0	3	0	1	0	0	2	7	2	0	4	1	0	0	0
AU	AU800	WT	-17.37369926	145.7198475	2001	midland	0	2	4	1	5	2	6	4	0	2	0	3	2	0	2	0	4	2	1	0	0	1	0	0	0	0	0	0	0	0	0	0	3	3	4	1	0	3	5	0	0	5
AU	AU800	WT	-17.37212231	145.7205643	2000	midland	0	2	2	3	2	4	3	2	0	2	0	1	2	0	2	0	1	0	0	1	1	0	0	1	1	1	0	0	0	0	0	0	1	5	1	1	0	0	3	0	0	3
AU	AU800	WT	-17.37212231	145.7205643	2000	midland	0	0	1	6	4	3	3	0	0	0	0	1	2	0	0	0	2	1	2	0	0	0	1	0	1	0	0	0	1	0	1	0	0	2	1	1	0	2	1	1	0	0
AU	AU800	WT	-17.37212231	145.7205643	2001	midland	0	1	2	7	3	4	4	5	1	3	0	3	4	0	2	0	4	5	1	0	0	0	0	0	1	0	0	0	0	0	0	0	2	3	2	1	0	1	1	0	0	3
AU	AU800	WT	-17.37054536	145.7212811	2000	midland	0	2	4	3	2	1	4	2	0	0	0	0	0	0	2	0	0	0	1	0	0	0	0	1	0	1	0	0	0	0	0	1	3	1	3	0	0	2	2	0	0	0
AU	AU800	WT	-17.37054536	145.7212811	2000	midland	0	0	0	2	3	2	7	1	0	2	0	0	2	0	2	1	4	1	3	1	0	0	0	1	0	0	0	1	1	0	1	0	1	1	2	3	0	4	1	1	0	1
AU	AU800	WT	-17.37054536	145.7212811	2001	midland	0	3	4	4	4	5	6	3	0	4	0	1	4	0	1	1	5	3	1	0	0	0	0	1	0	0	0	0	1	0	1	0	4	4	3	3	0	1	4	2	0	0
AU	AU800	WT	-17.37054536	145.7212811	2014	midland	0	1	0	1	1	1	3	3	0	5	0	5	2	0	5	0	1	0	3	0	0	0	7	0	0	0	0	0	2	2	0	0		0	0	1	0	0	3	0	0	5
AU	AU800	WT	-17.36919283	145.7217611	2000	midland	0	4	3	2	3	6	2	2	0	4	0	0	1	0	3	0	1	0	1	0	1	0	0	1	0	1	0	0	0	1	2	0	2	0	1	1	0	0	2	0	0	4
AU	AU800	WT	-17.36919283	145.7217611	2000	midland	0	0	4	5	1	0	2	3	0	2	0	0	2	0	2	0	1	7	2	0	0	0	2	1	0	0	0	0	1	0	1	0	2	0	5	1	0	1	0	0	0	0
AU	AU800	WT	-17.36919283	145.7217611	2001	midland	0	1	2	5	3	3	5	0	0	1	0	0	0	0	2	0	4	5	0	0	0	1	1	0	1	1	0	0	1	0	0	0	4	1	4	0	0	2	2	0	0	2
AU	AU800	WT	-17.3678403	145.722241	2000	midland	0	0	3	4	4	4	7	1	0	1	0	0	0	0	3	0	0	1	0	0	2	0	0	0	2	1	0	0	0	0	2	0	3	3	1	0	1	0	4	0	0	3
AU	AU800	WT	-17.3678403	145.722241	2000	midland	0	0	2	7	1	1	3	2	1	2	0	1	4	0	2	0	3	3	3	1	1	0	0	1	1	0	1	0	2	0	1	0	1	0	1	2	0	2	3	1	0	1
AU	AU800	WT	-17.3678403	145.722241	2001	midland	0	2	7	5	4	4	7	1	0	5	0	0	3	0	2	0	4	4	1	0	2	0	0	0	1	2	0	0	0	0	0	0	4	2	5	3	0	4	7	2	0	0
AU	AU800	WT	-17.35778888	145.5850669	2002	midland	0	1	0		1	2	4	0	0	4	0		0	0	3	0	2	2	2	0	0	0	0	2	0	0		0	0	1	0		0	0		0	0	2	3	0	0	0
AU	AU800	WT	-17.35748809	145.5859821	2002	midland	4	3	0		1	0	4	0	0	3	0		0	0	3	0	3	3	1	0	1	0	0	3	0	0		0	0	0	0		1	0		1	0	3	3	0	0	0
AU	AU800	WT	-17.35635812	145.5846545	2002	midland	0	0	0		0	1	3	0	0	2	0		0	0	2	0	0	4	3	0	0	0	0	1	0	0		0	0	0	0		0	0		1	0	1	2	0	0	0
AU	AU800	WT	-17.33113356	145.5071778	2001	midland	0	0	4	0	0	2	0	1	0	7	0	0	1	0	6	0	1	0	2	0	0	0	0	1	0	0	0	0	0	0	0	0	0	0	0	2	0	0	1	0	0	4
AU	AU800	WT	-17.33098025	145.5047987	2001	midland	0	0	7	0	1	3	2	0	0	4	0	0	1	0	2	0	0	3	4	0	3	0	0	1	0	0	1	0	0	0	2	0	0	0	0	2	0	1	3	0	0	1
AU	AU800	WT	-17.33094478	145.5036793	2001	midland	0	1	6	0	1	1	2	1	0	4	0	0	2	0	2	0	1	2	2	0	0	0	0	2	0	0	0	0	0	0	0	0	0	2	0	4	0	1	3	0	0	0
AU	AU800	WT	-17.22035063	145.6707577	1999	midland	NA	NA	NA	NA	NA	NA	NA	NA	NA	NA	NA	NA	NA	NA	NA	NA	NA	NA	NA	NA	NA	NA	NA	NA	NA	NA	NA	NA	NA	NA	NA	NA	NA	NA	NA	NA	NA	NA	NA	NA	NA	NA
AU	AU800	WT	-17.21667073	145.6842591	1999	midland	NA	NA	NA	NA	NA	NA	NA	NA	NA	NA	NA	NA	NA	NA	NA	NA	NA	NA	NA	NA	NA	NA	NA	NA	NA	NA	NA	NA	NA	NA	NA	NA	NA	NA	NA	NA	NA	NA	NA	NA	NA	NA
AU	AU800	WT	-17.20591093	145.3298668	1996	midland	0	0	4	1	1	0	5	0	0	1	0	0	0	2	1	0	0	3	0	0	4	2	0	1	0	0	0	0	1	0	0	0	0	1	0	3	0	4	0	0	2	0
AU	AU800	WT	-17.20408043	145.3270627	1996	midland	0	0	3	0	0	0	4	0	0	0	0	0	0	3	2	0	0	3	0	1	1	0	0	0	1	0	0	0	0	0	1	0	0	0	0	2	0	1	0	0	3	0
AU	AU8A	WT	-17.60389203	145.6316353	2004	midland	0	0	5	4	0	3	4	6	0	3	0	2	0	0	3	0	1	2	0	1	1	1	0	1	1	1	0	0	0	0	1	0	2	1	0	1	0	2	3	0	0	2
AU	AU8A	WT	-17.60389203	145.6316353	2004	midland	0	0	2	0	0	0	0	1	0	0	0	3	1	0	5	0	0	0	2	0	0	0	0	0	0	0	0	0	0	0	1	0	0	0	0	1	0	0	0	0	0	1
AU	AU8A	WT	-17.60389203	145.6316353	2004	midland	0	0	7	2	0	0	1	5	0	2	0	4	3	0	3	1	5	2	0	0	0	0	1	2	0	0	0	0	1	0	2	0	0	0	0	2	0	1	7	1	0	4
AU	AU8A	WT	-17.60389203	145.6316353	2004	midland	0	0	2	3	0	0	4	2	1	4	0	2	1	0	3	0	1	2	3	0	0	0	4	0	0	0	0	0	0	0	1	0	0	0	0	1	0	0	4	0	0	2
AU	AU8A	WT	-17.60389203	145.6316353	2004	midland	0	0	1	0	0	5	5	3	0	3	0	0	2	0	2	0	3	0	2	0	2	1	0	0	0	0	0	0	2	0	1	0	1	0	4	3	0	3	1	1	0	0
AU	AU8A	WT	-17.60389203	145.6316353	2005	midland	0	0	1		0	0	0	1	1	4	0	2	3	0	3	1	2	2	2	0	0	0	4	2	0	0	0	0	1	0	1	0	0	0	0	1	0	0	2	0	0	1
AU	AU8A	WT	-17.60389203	145.6316353	2005	midland	0	1	1		6	1	5	1	1	4	0	1	5	0	2	0	3	2	1	0	0	0	0	3	0	0	0	0	1	0	3	0	2	2	5	3	0	2	4	1	0	0
AU	AU8A	WT	-17.60389203	145.6316353	2007	midland	0	0	0	4	0	1	1	1	1	1	0	2	4	0	3	0	2	0	0	0	0	0	0	1	0	1	0	0	0	0	0	1	0	0	0	1	0	0	3	2	0	5
AU	AU8A	WT	-17.60389203	145.6316353	2007	midland	0	0	0	0	1	1	1	1	0	0	0	1	5	0	2	0	2	5	0	0	0	0	4	0	0	0	2	0	0	0	0	0	0	0	0	0	0	0	3	0	0	0
AU	AU8A	WT	-17.60389203	145.6316353	2007	midland	0	0	4	2	1	2	3	0	0	3	0	1	4	0	3	0	6	0	0	0	0	0	5	0	3	0	0	0	4	0	2	1	0	0	1	0	1	1	3	2	0	2
AU	AU8A	WT	-17.60389203	145.6316353	2008	midland	0	0	4	2	1	2	1	2	0	2	0	1	5	0	3	0	5	4	2	0	0	0	7	0	0	0	0	5	3	0	0	0	1	0	1	0	0	0	2	0	0	5
AU	AU8A	WT	-17.60389203	145.6316353	2008	midland	0	0	1	1	4	3	0	0	0	4	0	4	4	0	1	0	1	4	0	0	0	0	4	0	0	0	0	0	0	0	1	0	0	0	0	0	0	0	5	0	0	0
AU	AU8A	WT	-17.60389203	145.6316353	2008	midland	0	1	0	6	3	4	5	1	1	7	0	3	4	0	3	0	5	1	2	0	0	1	3	0	0	0	0	0	1	0	1	0	2	0	4	1	0	3	4	0	0	0
AU	AU8A	WT	-17.60389203	145.6316353	2009	midland	0	0	4	0	1	1	1	0	0	1	0	3	3	0	3	0	3	8	2	0	0	0	6	0	2	1	0	0	1	0	1	0	0	0	0	1	0	0	1	0	0	2
AU	AU8A	WT	-17.60389203	145.6316353	2009	midland	0	0	1	0	0	0	0	1	0	1	0	2	2	0	2	0	2	1	1	0	0	0	3	0	0	0	0	0	0	0	2	0	0	0	0	1	0	0	2	0	0	1
AU	AU8A	WT	-17.60389203	145.6316353	2010	midland	0	0	0	3	1	0	5	2	2	2	0	3	3	0	1	0	4	3	2	0	0	0	1	3	0	0	0	1	1	0	1	0	1	0	1	1	0	2	3	1	0	4
AU	AU8A	WT	-17.60389203	145.6316353	2010	midland	0	0	0	1	2	3	4	3	0	5	0	2	3	0	4	0	5	3	1	0	0	0	1	1	0	0	0	0	2	0	3	0	1	0	2	3	0	0	3	0	0	1
AU	AU8A	WT	-17.60389203	145.6316353	2012	midland	0	0	1	10	3	6	3	1	1	3	1	0	3	0	3	0	2	4	1	0	0	0	0	1	0	1	0	0	0	0	1	0	3	1	0	2	0	1		0	0	1
AU	AU8A	WT	-17.60389203	145.6316353	2012	midland	0	0	2	0	1	1	0	3	1	6	0	2	5	0	5	0	0	0	0	0	0	0	5	1	1	0	0	0	1	0	1	0	0	0	0	1	0	2		0	0	3
AU	AU8A	WT	-17.60389203	145.6316353	2013	midland	0	0	4	6	1	1	1	2	2	3	0	1	3	0	3	0	3	2	3	0	0	0	2	0	1	2		0	0	0	2	0	1	1	0	2	0	0	2	2	0	4
AU	AU8A	WT	-17.60389203	145.6316353	2014	midland	0	0	0	1	0	1	0	6	0	0	0	1	3	0	3	0	2	0	1	0	0	0	3	0	0	0	0	0	2	0	4	0		0	0	2	0	0	3	1	0	1
AU	AU8A	WT	-17.60389203	145.6316353	2016	midland	0		3		5	1	2	0	1	2	0	1	5	0	2	0	1	1	0	0	0	0	0	1	0	2	0	0	1	0	3	2	0	0	0	1	0	0	3	0	0	2
AU	AU8A	WT	-17.60369044	145.6299312	2004	midland	0	2	1	3	2	1	3	0	0	2	0	1	1	0	3	0	1	2	0	0	0	2	2	2	0	0	0	0	0	0	2	1	1	2	0	1	0	3	5	1	0	1
AU	AU8A	WT	-17.60369044	145.6299312	2004	midland	0	0	4	0	0	0	2	2	0	2	0	2	5	0	4	0	2	6	1	0	0	1	6	1	1	0	0	0	2	0	4	0	0	0	0	3	0	0	3	1	0	5
AU	AU8A	WT	-17.60369044	145.6299312	2004	midland	0	0	10	0	0	0	2	2	1	4	0	3	5	0	4	0	0	0	3	0	0	0	3	2	0	0	0	0	0	0	1	0	0	0	0	0	0	0	1	0	0	0
AU	AU8A	WT	-17.60369044	145.6299312	2004	midland	0	0	1	0	0	2	2	1	0	6	0	1	3	0	2	0	4	0	2	0	0	0	0	0	1	0	0	0	3	0	0	0	0	0	1	1	0	2	1	0	0	1
AU	AU8A	WT	-17.60369044	145.6299312	2005	midland	0	0	2		0	0	2	1	2	2	0	2	1	0	2	0	4	2	2	0	0	1	3	2	3	0	0	0	0	0	1	0	0	0	0	2	0	0	1	1	0	5
AU	AU8A	WT	-17.60369044	145.6299312	2007	midland	0	0	3	1	0	3	2	1	0	3	0	2	2	0	3	0	0	1	0	0	0	0	6	1	4	0	0	0	0	0	0	0	0	2	1	2	0	0	2	2	0	2
AU	AU8A	WT	-17.60369044	145.6299312	2007	midland	0	0	2	0	0	1	0	2	0	2	0	2	1	0	3	1	4	0	4	0	0	1	1	0	0	0	0	0	0	0	3	0	0	0	0	0	0	0	3	0	0	0
AU	AU8A	WT	-17.60369044	145.6299312	2007	midland	0	2	4	1	1	4	0	0	0	6	0	1	7	0	2	0	5	0	0	0	0	0	5	2	2	0	0	0	3	0	3	0	0	2	1	0	0	1	0	0	0	4
AU	AU8A	WT	-17.60369044	145.6299312	2008	midland	0	0	3	0	0	2	2	1	1	3	0	3	3	0	3	0	4	0	0	0	0	0	4	0	0	0	0	0	1	0	0	0	1	0	0	1	0	3	1	1	0	0
AU	AU8A	WT	-17.60369044	145.6299312	2008	midland	0	0	4	2	0	0	1	0	0	3	2	3	3	0	4	0	3	3	0	0	0	0	0	0	0	0	0	1	3	0	1	0	0	0	0	1	0	0	2	2	0	2
AU	AU8A	WT	-17.60369044	145.6299312	2008	midland	0	0	12	0	4	1	0	1	1	1	0	0	2	0	0	0	1	5	1	0	0	0	0	0	1	0	0	0	0	0	1	0	0	0	0	0	0	0	5	0	0	3
AU	AU8A	WT	-17.60369044	145.6299312	2008	midland	0	1	0	2	5	3	2	1	1	4	1	2	4	0	3	0	5	0	1	0	0	0	1	1	0	0	0	0	1	0	2	0	2	0	2	0	0	1	2	0	0	3
AU	AU8A	WT	-17.60369044	145.6299312	2009	midland	0	0	3	0	0	1	0	2	0	5	0	2	4	0	1	0	1	2	1	0	1	1	3	0	0	0	0	0	1	0	2	0	0	0	0	0	1	0	2	0	0	2
AU	AU8A	WT	-17.60369044	145.6299312	2010	midland	0	0	3	3	1	2	6	4	1	5	0	5	2	0	2	0	4	0	2	0	0	1	4	0	1	0	0	0	1	0	1	0	2	0	0	1	0	3	4	1	0	3
AU	AU8A	WT	-17.60369044	145.6299312	2010	midland	0	0	4	0	5	2	2	1	0	3	0	5	3	0	3	0	2	1	1	0	0	0	1	2	2	0	0	0	1	0	0	1	1	0	1	2	3	0	2	0	0	1
AU	AU8A	WT	-17.60369044	145.6299312	2012	midland	0	1	0	17	2	3	1	0	0	5	0	2	1	0	3	0	3	4	1	0	0	1	3	2	0	0	0	0	0	0	0	1	3	0	0	2	0	0		0	0	0
AU	AU8A	WT	-17.60369044	145.6299312	2012	midland	0	0	6	1	1	1	1	1	3	4	1	0	2	1	3	0	0	0	3	0	0	0	0	0	0	0	0	0	0	0	3	0	0	0	0	1	0	0		0	0	3
AU	AU8A	WT	-17.60369044	145.6299312	2013	midland	0	0	3	7	1	2	3	3	0	3	0	1	4	0	4	0	2	2	4	0	0	1	3	3	1	0		1	0	0	3	0	0	0	1	0	0	2	3	0	0	3
AU	AU8A	WT	-17.60369044	145.6299312	2014	midland	0	0	3	1	0	2	0	1	0	2	0	4	5	0	3	0	0	1	2	0	0	0	1	1	0	0	0	0	1	0	2	0		0	0	1	0	0	3	0	0	2
AU	AU8A	WT	-17.60369044	145.6299312	2016	midland	0		2		0	0	2	0	1	2	0	0	2	0	2	0	1	1	2	0	1	0	8	0	0	0	2	0	1	0	5	0	1	0	0	3	0	2	1	0	0	0
AU	AU8A	WT	-17.6029758	145.6324338	2004	midland	0	0	4	5	3	0	3	2	0	3	0	0	2	0	3	0	3	1	1	4	0	0	0	1	0	0	0	0	0	0	1	0	3	3	2	1	0	6	3	2	0	0
AU	AU8A	WT	-17.6029758	145.6324338	2004	midland	0	0	5	0	0	0	0	3	0	9	0	1	0	0	4	0	0	0	1	0	0	0	2	1	0	0	0	0	0	0	4	0	0	0	0	1	0	1	1	0	0	0
AU	AU8A	WT	-17.6029758	145.6324338	2004	midland	0	0	5	5	3	0	5	3	0	6	0	5	0	0	2	0	1	1	2	0	0	0	6	0	0	0	0	0	0	0	1	0	0	0	0	0	0	1	6	1	0	2
AU	AU8A	WT	-17.6029758	145.6324338	2004	midland	0	0	1	0	1	1	4	1	0	3	0	2	3	0	1	0	3	0	0	0	0	0	0	1	0	0	0	0	1	0	0	0	0	1	0	2	0	1	3	0	0	0
AU	AU8A	WT	-17.6029758	145.6324338	2005	midland	0	0	0		2	1	0	4	0	1	0	0	2	0	3	0	2	3	1	0	0	1	4	0	0	0	0	1	0	0	2	0	0	0	0	2	0	0	4	0	0	0
AU	AU8A	WT	-17.6029758	145.6324338	2007	midland	0	0	0	4	1	3	0	0	0	1	0	1	3	0	3	0	1	3	0	0	0	0	6	0	2	0	0	0	0	2	1	0	0	0	0	2	0	0	2	0	1	5
AU	AU8A	WT	-17.6029758	145.6324338	2007	midland	2	0	0	1	0	1	0	0	0	1	0	0	2	0	1	0	2	7	0	0	0	0	8	0	1	0	0	0	0	0	0	0	0	0	0	2	0	0	4	0	0	0
AU	AU8A	WT	-17.6029758	145.6324338	2007	midland	0	0	2	6	3	4	0	0	0	4	0	0	6	0	2	0	6	0	2	0	0	2	5	0	0	0	0	0	0	0	0	0	0	0	3	0	0	0	3	1	0	0
AU	AU8A	WT	-17.6029758	145.6324338	2008	midland	0	0	0	4	0	1	2	3	0	3	0	0	3	0	3	0	4	3	2	0	0	0	5	0	0	0	0	0	0	2	1	0	1	0	0	0	0	0	4	0	0	6
AU	AU8A	WT	-17.6029758	145.6324338	2008	midland	0	0	0	1	3	3	1	3	0	4	0	0	3	0	0	0	3	9	2	0	0	0	9	1	1	0	0	0	0	0	0	0	0	0	0	1	0	1	3	0	0	4
AU	AU8A	WT	-17.6029758	145.6324338	2008	midland	0	0	0	4	6	2	2	2	1	10	0	3	3	0	3	0	6	6	0	0	0	1	0	1	0	0	0	0	0	0	1	0	3	0	1	0	0	1	5	0	0	5
AU	AU8A	WT	-17.6029758	145.6324338	2009	midland	0	0	0	1	0	0	2	5	0	1	0	0	2	0	5	0	1	2	2	0	0	0	3	0	0	1	0	0	0	0	6	0	0	1	0	2	0	0	1	0	0	6
AU	AU8A	WT	-17.6029758	145.6324338	2009	midland	0	0	1	0	2	0	2	4	0	4	0	5	3	0	0	0	1	0	0	0	0	0	3	0	0	0	0	0	1	0	1	0	0	0	0	0	0	2	3	0	0	1
AU	AU8A	WT	-17.6029758	145.6324338	2010	midland	0	0	2	1	1	0	2	3	1	5	0	0	2	0	1	0	2	1	2	0	0	0	4	2	0	0	0	1	1	0	0	0	2	0	0	1	0	3	1	0	0	0
AU	AU8A	WT	-17.6029758	145.6324338	2010	midland	0	0	0	4	4	4	4	5	1	7	0	3	6	0	2	0	4	3	0	0	0	0	4	0	0	0	0	1	2	0	0	0	0	0	1	0	0	0	5	1	0	3
AU	AU8A	WT	-17.6029758	145.6324338	2012	midland	0	0	1	8	2	2	4	3	1	4	0	3	3	0	4	0	4	1	0	0	0	1	6	2	0	0	0	0	0	0	0	0	3	3	0	0	0	0		0	0	2
AU	AU8A	WT	-17.6029758	145.6324338	2012	midland	0	0	6	6	1	0	2	3	0	8	0	2	9	0	2	0	0	0	1	0	0	0	3	3	2	0	2	0	0	0	0	0	0	0	0	3	0	1		0	0	8
AU	AU8A	WT	-17.6029758	145.6324338	2013	midland	2	0	0	8	1	2	1	2	0	4	0	2	3	0	3	0	3	1	2	0	0	0	0	0	0	0		0	0	0	2	0	0	0	0	1	0	0	0	0	0	6
AU	AU8A	WT	-17.6029758	145.6324338	2016	midland	0		0		2	2	2	3	0	0	0	1	3	0	2	0	3	2	3	0	0	0	1	1	0	2	0	0	0	0	0	0	1	1	0	2	0	0	0	0	0	3
AU	AU8A	WT	-17.60213433	145.6335897	2004	midland	0	1	1	5	0	2	3	4	0	3	0	0	1	0	2	1	1	0	1	0	0	0	0	0	0	0	0	0	0	0	2	0	1	0	0	2	0	1	1	0	0	1
AU	AU8A	WT	-17.60213433	145.6335897	2004	midland	0	0	3	0	0	0	0	5	0	1	0	2	0	0	4	0	1	0	1	0	0	0	0	3	0	0	0	0	0	0	1	0	0	1	0	1	0	0	0	0	1	1
AU	AU8A	WT	-17.60213433	145.6335897	2004	midland	0	0	1	0	1	0	5	2	0	5	0	0	3	0	4	0	0	6	1	0	0	0	3	0	0	0	0	0	0	0	0	0	0	0	0	1	0	1	0	0	0	2
AU	AU8A	WT	-17.60213433	145.6335897	2004	midland	0	0	0	5	4	4	5	2	0	5	1	1	1	0	3	0	2	2	1	0	0	0	0	1	0	0	0	5	0	0	0	0	1	2	6	1	0	3	6	1	0	0
AU	AU8A	WT	-17.60213433	145.6335897	2005	midland	0	0	6		1	0	2	6	0	0	0	1	1	6	1	0	2	0	0	2	1	1	0	0	2	0	0	0	0	0	0	0	0	2	0	2	0	0	0	1	2	0
AU	AU8A	WT	-17.60213433	145.6335897	2005	midland	0	0	4		0	0	0	1	0	0	0	1	2	0	4	0	1	2	3	0	0	2	5	0	0	0	1	0	0	0	1	0	0	0	1	2	0	0	1	0	0	0
AU	AU8A	WT	-17.60213433	145.6335897	2005	midland	0	1	0		3	4	1	2	0	8	0	3	2	0	4	0	4	0	2	0	1	0	1	0	0	0	0	0	1	0	0	0	5	0	1	3	0	1	3	0	0	2
AU	AU8A	WT	-17.60213433	145.6335897	2006	midland	0	1	1	0	1		1	1	0	1	0	1	1	1	1	0	1	1	1	0	1	1	0	1	0	1	0	0	0	0	1	0	0	0	0	1	0	0	1	1	0	0
AU	AU8A	WT	-17.60213433	145.6335897	2007	midland	0	0	3	4	1	2	1	1	0	6	2	3	6	0	3	0	3	0	0	0	0	0	4	0	3	0	0	0	0	0	0	0	0	0	0	1	2	0	3	0	0	4
AU	AU8A	WT	-17.60213433	145.6335897	2007	midland	0	0	1	0	0	1	0	0	0	3	0	0	5	0	2	0	2	0	0	0	0	0	15	0	2	0	0	0	1	0	0	0	0	2	0	1	0	0	4	1	0	1
AU	AU8A	WT	-17.60213433	145.6335897	2007	midland	0	0	4	5	1	4	0	1	0	4	0	0	3	0	2	0	4	0	2	0	0	0	2	0	0	0	0	1	3	0	3	4	0	0	1	0	0	1	0	0	0	3
AU	AU8A	WT	-17.60213433	145.6335897	2008	midland	0	0	6	3	1	4	0	0	0	3	0	2	2	0	2	0	2	3	0	0	0	0	2	0	0	1	0	0	1	0	1	0	0	0	0	3	0	0	1	0	0	5
AU	AU8A	WT	-17.60213433	145.6335897	2008	midland	0	0	3	0	3	1	2	1	1	3	0	1	3	0	0	0	1	3	0	0	0	0	1	0	0	0	0	0	0	0	0	0	0	0	0	1	0	0	0	0	0	0
AU	AU8A	WT	-17.60213433	145.6335897	2008	midland	0	1	0	6	3	5	1	0	0	6	0	2	2	0	0	0	4	4	0	0	0	2	1	2	0	0	0	1	2	0	4	0	1	0	3	0	0	1	2	0	0	4
AU	AU8A	WT	-17.60213433	145.6335897	2009	midland	0	0	2	1	2	2	1	2	0	2	0	0	3	0	2	0	1	3	1	0	0	0	2	0	0	0	0	0	0	0	1	0	0	1	0	0	0	0	1	0	0	0
AU	AU8A	WT	-17.60213433	145.6335897	2009	midland	0	0	1	1	1	2	0	1	0	5	0	3	2	0	0	0	0	4	1	0	0	0	6	0	0	0	0	0	0	0	2	0	0	0	0	2	0	0	1	1	0	2
AU	AU8A	WT	-17.60213433	145.6335897	2010	midland	0	0	4	0	1	0	0	1	0	4	0	3	3	0	1	0	2	4	4	0	0	0	2	0	1	0	0	0	2	0	1	0	0	0	0	0	0	0	2	0	0	5
AU	AU8A	WT	-17.60213433	145.6335897	2010	midland	0	0	1	2	1	5	1	1	0	6	0	2	3	0	6	0	3	4	2	0	0	0	2	0	0	0	0	0	0	0	0	0	1	0	0	0	1	0	1	0	0	0
AU	AU8A	WT	-17.60213433	145.6335897	2012	midland	0	0	0	5	4	3	3	1	0	2	0	0	5	1	4	0	1	0	0	2	0	0	3	0	2	1	0	0	0	0	0	0	3	0	0	1	0	0		1	0	0
AU	AU8A	WT	-17.60213433	145.6335897	2012	midland	0	0	0	3	2	0	2	1	0	6	0	4	3	0	0	0	1	0	1	0	0	0	3	1	1	0	0	0	0	0	7	0	1	0	0	1	0	2		0	0	3
AU	AU8A	WT	-17.60213433	145.6335897	2013	midland	0	0	0	7	1	3	1	4	0	4	0	2	1	0	3	0	1	2	2	0	0	0	1	0	2	2		0	0	0	0	0	1	0	0	0	0	0	1	1	0	1
AU	AU8A	WT	-17.60213433	145.6335897	2014	midland	0	0	2	0	0	0	0	2	0	4	1	2	4	0	3	0	0	4	1	0	0	0	5	0	3	0	0	0	1	3	0	0		0	0	1	0	1	4	0	0	0
AU	AU8A	WT	-17.60213433	145.6335897	2016	midland	0		0		1	1	0	0	0	2	0	0	6	0	3	0	2	1	2	0	1	0	2	0	0	0	0	0	0	0	1	0	1	0	1	2	0	0	2	0	0	4
AU	AU8A	WT	-17.60019808	145.634556	2004	midland	0	1	0	5	1	4	2	1	0	2	0	1	1	0	3	0	1	1	0	0	0	0	0	0	0	0	0	1	0	0	1	0	1	2	1	2	0	2	1	1	0	0
AU	AU8A	WT	-17.60019808	145.634556	2004	midland	0	0	4	0	2	0	6	4	0	1	0	0	1	0	4	0	0	5	6	0	0	3	0	0	0	0	0	0	0	0	2	0	0	1	0	1	0	0	0	0	0	3
AU	AU8A	WT	-17.60019808	145.634556	2004	midland	0	0	0	2	1	3	4	2	0	6	0	2	2	0	3	0	2	3	1	0	0	0	0	0	0	0	0	2	0	0	0	0	1	0	5	0	0	7	0	1	0	0
AU	AU8A	WT	-17.60019808	145.634556	2005	midland	0	0	3		0	2	0	2	0	2	0	0	4	0	2	0	3	6	1	0	0	0	2	0	0	0	0	0	0	0	0	0	0	0	0	0	0	0	1	1	0	3
AU	AU8A	WT	-17.60019808	145.634556	2007	midland	0	0	0	2	0	2	4	0	0	3	1	1	4	0	3	0	2	7	0	0	0	0	10	0	0	0	0	0	0	0	0	0	0	0	0	0	0	0	4	0	0	0
AU	AU8A	WT	-17.60019808	145.634556	2007	midland	0	0	2	0	0	1	0	3	0	3	0	2	3	0	1	0	3	4	0	0	0	0	3	1	0	0	0	0	1	0	0	0	0	0	0	0	0	0	4	0	0	1
AU	AU8A	WT	-17.60019808	145.634556	2007	midland	0	0	3	14	0	4	5	1	0	4	0	2	4	0	2	0	4	0	2	0	0	0	2	0	0	0	0	1	4	0	0	2	0	0	2	2	0	0	2	0	0	2
AU	AU8A	WT	-17.60019808	145.634556	2008	midland	0	1	2	4	0	4	0	2	0	0	0	3	2	0	3	0	1	0	4	0	0	0	1	0	1	0	0	0	2	0	0	0	1	0	0	2	0	0	2	0	0	2
AU	AU8A	WT	-17.60019808	145.634556	2008	midland	0	0	3	0	0	0	0	1	1	2	0	2	5	0	0	0	0	2	3	0	0	0	2	0	0	0	0	0	0	0	0	0	0	1	0	1	0	0	2	0	0	0
AU	AU8A	WT	-17.60019808	145.634556	2008	midland	0	1	0	5	2	4	2	1	0	4	0	0	5	0	3	0	3	1	0	0	0	2	7	0	2	0	0	1	5	0	1	0	1	0	2	0	0	0	2	0	0	2
AU	AU8A	WT	-17.60019808	145.634556	2009	midland	0	0	5	0	0	7	1	3	1	1	0	2	4	0	1	0	2	4	1	0	0	0	3	0	0	1	0	0	0	0	1	0	0	2	0	2	0	0	3	0	0	0
AU	AU8A	WT	-17.60019808	145.634556	2009	midland	0	0	2	1	1	1	0	1	0	3	0	3	2	0	0	0	1	0	1	0	0	0	4	0	0	0	0	0	0	0	21	0	0	0	0	2	0	0	3	2	0	0
AU	AU8A	WT	-17.60019808	145.634556	2010	midland	0	0	4	0	2	0	0	2	2	5	0	2	3	0	2	0	0	0	1	0	0	1	1	0	0	0	0	0	2	0	0	0	2	0	0	0	0	0	3	0	0	4
AU	AU8A	WT	-17.60019808	145.634556	2010	midland	0	0	0	3	0	5	2	2	0	4	0	3	5	0	2	0	1	8	0	0	0	1	2	0	0	0	0	0	0	0	0	0	0	0	0	1	0	0	3	2	0	0
AU	AU8A	WT	-17.60019808	145.634556	2012	midland	0	2	0	0	2	1	2	0	0	2	0	1	4	0	3	0	1	0	0	2	0	0	0	0	0	3	0	0	1	0	0	0	1	0	0	1	0	0		0	0	2
AU	AU8A	WT	-17.60019808	145.634556	2012	midland	0	0	0	3	1	0	0	2	0	3	0	2	3	0	5	0	2	1	1	0	0	0	5	0	0	0	0	0	0	0	0	0	1	0	0	1	0	0		0	0	4
AU	AU8A	WT	-17.60019808	145.634556	2013	midland	0	0	0	7	0	3	1	1	0	1	0	3	4	0	2	0	0	1	0	0	0	0	1	0	0	0		0	0	0	0	0	1	0	0	1	0	0	0	0	0	0
AU	AU8A	WT	-17.60019808	145.634556	2014	midland	0	0	4	0	0	2	0	4	0	1	0	4	2	0	3	0	0	3	2	0	0	0	4	1	0	0	0	0	0	0	0	0		0	0	0	0	0	1	0	0	0
AU	AU8A	WT	-17.60019808	145.634556	2016	midland	0		0		3	2	3	6	0	4	0	1	2	0	3	0	1	0	4	0	0	0	2	1	0	0	0	1	0	0	0	0	2	0	0	1	0	1	1	0	0	5
AU	AU8A	WT	-17.59933189	145.6360608	2004	midland	0	0	1	5	1	1	2	2	0	3	0	0	2	0	2	0	1	2	0	0	0	0	4	0	0	0	0	0	0	0	2	0	1	0	1	2	0	1	3	0	0	4
AU	AU8A	WT	-17.59933189	145.6360608	2004	midland	0	0	5	1	0	0	0	4	0	0	0	0	0	0	5	0	0	7	4	0	0	0	0	0	0	0	0	0	0	0	1	0	0	0	1	0	0	1	0	0	0	0
AU	AU8A	WT	-17.59933189	145.6360608	2004	midland	0	0	4	0	0	1	0	0	0	0	0	0	2	0	5	0	0	0	1	0	1	0	0	1	0	0	0	0	0	0	0	0	0	0	0	0	0	0	0	0	0	0
AU	AU8A	WT	-17.59933189	145.6360608	2004	midland	0	0	4	0	7	0	5	2	0	5	0	3	0	0	2	0	0	4	3	0	0	2	0	0	1	0	0	0	0	0	0	0	0	0	0	0	0	0	2	0	0	0
AU	AU8A	WT	-17.59933189	145.6360608	2004	midland	0	1	3	5	0	4	4	1	0	3	0	0	2	0	2	0	3	4	2	0	1	0	1	0	0	0	0	2	2	0	2	1	1	0	3	2	0	2	5	0	0	0
AU	AU8A	WT	-17.59933189	145.6360608	2005	midland	0	0	3		0	1	0	3	0	2	0	1	2	1	0	0	1	9	3	0	1	1	2	0	1	0	2	0	1	0	2	0	0	1	0	1	0	1	1	0	0	0
AU	AU8A	WT	-17.59933189	145.6360608	2005	midland	0	0	3		5	3	3	2	0	9	0	1	5	0	2	0	5	0	1	0	0	0	0	1	0	0	0	1	0	0	2	0	4	3	3	2	0	1	5	0	0	0
AU	AU8A	WT	-17.59933189	145.6360608	2007	midland	0	0	4	1	0	2	0	0	0	4	0	2	4	0	3	0	4	6	0	0	0	1	0	1	4	1	0	0	2	0	1	0	0	1	0	2	0	0	2	0	0	7
AU	AU8A	WT	-17.59933189	145.6360608	2007	midland	0	0	1	0	0	0	2	3	0	4	0	2	3	0	4	0	4	2	1	0	0	0	2	1	0	0	0	0	0	0	0	0	0	0	0	1	0	0	2	0	0	0
AU	AU8A	WT	-17.59933189	145.6360608	2007	midland	0	0	2	7	1	6	2	1	0	5	0	1	5	0	4	0	9	1	0	0	0	0	5	0	1	0	0	1	2	0	1	1	0	1	2	1	0	2	1	0	0	2
AU	AU8A	WT	-17.59933189	145.6360608	2008	midland	0	0	2	3	0	3	1	3	0	2	0	0	4	0	2	0	3	2	1	0	0	0	4	0	2	0	0	0	0	0	0	0	1	0	0	1	0	0	1	0	0	4
AU	AU8A	WT	-17.59933189	145.6360608	2008	midland	0	0	4	0	1	1	2	2	0	4	0	1	3	0	1	0	1	2	0	0	0	1	3	0	0	0	0	0	0	0	0	0	0	2	0	0	0	0	0	0	0	0
AU	AU8A	WT	-17.59933189	145.6360608	2008	midland	0	0	5	1	2	10	4	3	0	5	0	3	5	0	3	0	6	5	0	0	0	0	4	0	0	0	0	1	1	0	0	0	2	0	2	0	0	1	3	0	0	1
AU	AU8A	WT	-17.59933189	145.6360608	2009	midland	0	0	3	0	1	1	0	1	0	1	0	0	4	0	2	0	0	0	2	0	0	0	2	1	0	0	0	0	0	0	0	0	0	0	0	3	0	0	0	0	0	0
AU	AU8A	WT	-17.59933189	145.6360608	2009	midland	0	0	5	0	2	0	2	4	0	1	0	4	3	0	3	0	1	5	3	0	0	0	9	0	0	1	0	2	0	0	1	0	0	0	0	1	0	1	2	0	0	0
AU	AU8A	WT	-17.59933189	145.6360608	2010	midland	0	0	3	0	2	0	4	3	0	1	0	3	3	0	2	0	0	5	2	0	0	0	0	0	0	0	0	0	2	0	1	0	0	0	0	0	0	2	3	1	0	1
AU	AU8A	WT	-17.59933189	145.6360608	2010	midland	0	0	0	5	5	4	2	3	1	5	0	2	4	0	3	0	6	1	0	0	0	0	1	0	0	0	0	0	0	0	0	0	0	1	0	3	0	1	1	0	0	2
AU	AU8A	WT	-17.59933189	145.6360608	2012	midland	0	1	0	0	2	0	0	2	0	5	0	2	4	0	3	0	1	0	0	3	0	0	2	0	0	2	2	0	2	0	2	0	2	1	0	0	0	0		0	0	0
AU	AU8A	WT	-17.59933189	145.6360608	2012	midland	0	0	0	12	3	0	4	3	0	7	0	2	2	0	2	0	0	0	1	0	0	0	4	1	1	0	0	1	0	0	0	0	1	0	0	0	0	1		0	0	5
AU	AU8A	WT	-17.59933189	145.6360608	2013	midland	0	0	1	7	1	2	3	2	0	1	0	4	2	0	2	0	1	3	1	0	0	0	1	0	0	0		0	0	0	1	0	0	0	0	0	0	1	0	0	0	0
AU	AU8A	WT	-17.59933189	145.6360608	2014	midland	0	0	0	0	0	1	1	2	1	2	0	4	6	0	3	0	0	3	0	0	0	0	6	2	0	0	1	0	0	0	0	0		0	0	0	0	0	4	0	0	3
AU	AU8A	WT	-17.59933189	145.6360608	2016	midland	0		1		1	0	3	2	0	2	0	1	4	0	2	0	0	2	2	0	0	0	0	0	0	1	0	0	0	0	0	0	2	0	0	1	0	0	1	0	0	3
BK	BF10A	WT	-17.38215472	145.7888361	2002	upland	0	0	0		2	0	3	2	5	2	0	0	0	0	2		1	2	1	NA	0	0	1	0	0	0	0	0	0	0	0	0	2	0	4	0	0	0	3	0	0	0
BK	BF10A	WT	-17.38203799	145.7874721	2002	upland	0	0	2		2	2	1	0	3	0	0	1	0	0	1		3	3	2	NA	0	0	3	0	0	1	0	0	0	0	1	0	2	0	1	0	0	0	2	0	0	0
BK	BF10A	WT	-17.38027003	145.7850554	2002	midland	0	1	4		2	3	3	2	2	1	0		1	0	2	0	1	0	1	0	0	0	1	0	0	0		0	0	0	0		3	2		0	0	0	2	0	0	0
BK	BF10A	WT	-17.37978875	145.7891434	2002	upland	0	0	0		4	0	0	1	2	2	0	1	1	0	0		3	0	1	NA	0	0	2	0	0	0	0	0	0	0	2	0	0	1	0	0	0	0	2	0	0	0
BK	BF12A	WT	-17.38438917	145.7966713	2002	upland	0	0	0		0	0	0	1	2	3	0	0	0	0	2		0	4	0	NA	0	0	3	0	0	0	0	0	0	0	0	0	1	0	0	0	0	0	3	0	0	0
BK	BF12A	WT	-17.38402605	145.7949041	2002	upland	0	0	0		0	0	0	0	3	0	0	1	0	0	0		2	1	0	NA	0	0	3	0	0	0	0	0	0	0	1	0	2	0	0	0	0	0	3	0	0	0
BK	BF12A	WT	-17.38322038	145.793187	2002	upland	4	0	0		2	0	0	0	4	0	0	2	0	0	1		0	2	0	NA	0	0	4	0	0	0	0	0	0	0	0	0	2	0	0	0	0	0	3	0	0	0
BK	BF14A	WT	-17.38795676	145.8053263	2002	upland	0	0	0		3	1	0	0	2	2	0	0	1	0	1		3	2	0	NA	0	0	2	0	0	0	0	0	0	0	1	0	2	0	2	0	0	0	4	0	0	0
BK	BF14A	WT	-17.38737276	145.8013769	2002	upland	2	0	0		2	0	0	0	4	0	0	0	0	0	0		6	3	0	NA	0	0	0	0	0	0	0	0	0	0	0	0	1	0	1	0	0	0	2	0	0	0
BK	BF14A	WT	-17.38669298	145.7995458	2002	upland	2	0	0		1	0	0	0	3	2	0	0	0	0	2		3	4	0	NA	0	0	2	0	0	0	0	0	0	0	0	0	2	0	0	0	0	0	3	0	0	0
BK	BF4A	WT	-17.40190628	145.7645235	2002	midland	0	0	0		1	2	0	0	0	1	0		0	2	2	0	1	2	4	1	0	0	0	0	0	0		0	0	0	1		2	1		3	0	1	0	1	0	0
BK	BF4A	WT	-17.39949192	145.7657635	2002	midland	0	0	0		2	3	4	2	0	1	0		0	0	2	0	0	0	2	1	0	0	0	0	0	0		0	0	0	0		2	4		2	0	1	0	0	1	0
BK	BF4A	WT	-17.39890586	145.7689113	2002	lowland		0		0	1	NA	5	2	0	1		0	0	0	2	NA	0	5	2	2		0	NA	0		0		NA	0	0	1		4	6	NA	2	0		2	3	0	0
BK	BF6	WT	-17.39018375	145.757091	2002	midland	0	0	4		4	3	5	2	0	1	0		0	0	3	0	0	2	2	0	0	0	0	0	0	0		0	0	0	0		2	3		3	0	2	0	0	0	0
BK	BF6	WT	-17.38104077	145.7619247	2002	midland	0	0	0		1	3	4	1	0	3	0		3	0	2	0	2	3	0	0	0	0	0	0	0	0		0	0	0	0		3	3		2	0	3	0	0	0	0
BK	BF8A	WT	-17.38002786	145.7794285	2002	midland	0	0	0		2	1	1	1	1	1	0		1	0	1	0	2	0	1	0	0	0	0	0	0	0		0	0	0	2		2	0		1	0	0	1	0	0	0
BK	BF8A	WT	-17.3799855	145.7828548	2002	midland	3	0	2		3	4	4	3	2	1	0		2	0	3	0	2	0	2	0	0	0	0	0	0	0		0	0	0	0		3	1		1	0	1	2	0	0	0
BK	BK10A	WT	-17.26933813	145.8693809	2001	upland	0	1	0	0	1	2	0	0	0	1	0	0	0	0	0	0	0	0	0	NA	0	1	0	0	0	0	0	0	0	0	0	0	0	0	0	0	0	0	0	0	0	0
BK	BK10A	WT	-17.26814237	145.8688896	2001	upland	0	0	0	0	0	0	0	0	2	0	0	0	0	0	2	0	0	0	0	NA	0	1	0	0	0	0	0	0	0	0	0	0	0	0	0	0	0	0	0	0	0	0
BK	BK10A	WT	-17.26761782	145.868827	2001	upland	0	0	2	0	0	0	2	0	2	2	0	0	0	0	3	0	1	0	0	NA	0	0	0	0	0	0	0	0	1	0	0	0	0	1	0	0	0	0	2	0	3	0
BK	BK10A	WT	-17.26749278	145.8690911	2001	upland	0	1	0	0	0	0	0	1	3	1	0	0	0	0	4	0	1	3	0	NA	0	0	3	0	1	0	0	0	0	2	0	0	0	3	0	0	0	0	2	0	0	0
BK	BK1200	WT	-17.26409732	145.8552186	2010	upland	0	0	0	0	0	0	0	1	0	2	0	2	0	0	6	0	1	1	0	NA	0	0	1	0	0	0	0	4	0	0	0	0	0	0	0	0	0	0	0	0	0	1
BK	BK1200	WT	-17.26395655	145.854307	2010	upland	1	0	0	2	0	0	0	0	0	1	0	0	0	0	3	0	1	1	1	NA	0	0	0	0	0	0	0	2	0	0	0	0	0	0	0	0	0	0	0	0	0	1
BK	BK12A	WT	-17.26431146	145.864285	2001	upland	0	0	0	1	0	1	0	0	1	0	0	2	0	0	3	1	0	1	0	NA	1	0	2	1	0	0	0	1	0	0	0	0	0	0	0	0	0	0	3	0	0	0
BK	BK12A	WT	-17.26431146	145.864285	2010	upland	0	0	0	0	0	2	0	0	1	2	0	2	0	0	2	0	0	0	1	NA	0	0	2	0	0	0	0	0	0	0	0	0	0	0	0	0	0	0	1	0	0	0
BK	BK12A	WT	-17.26385559	145.8635824	2001	upland	0	0	0	0	1	2	0	0	1	0	0	4	0	0	3	0	0	1	1	NA	0	0	5	0	0	0	1	2	0	0	0	0	0	0	0	0	0	0	3	0	0	0
BK	BK12A	WT	-17.26385559	145.8635824	2010	upland	0	0	0	2	0	0	0	0	2	3	0	1	2	0	4	1	1	0	0	NA	0	0	2	0	0	0	0	0	0	1	0	0	0	0	0	0	0	0	0	0	0	0
BK	BK12A	WT	-17.26339839	145.8626445	2001	upland	0	0	0	1	0	1	0	0	2	0	0	1	0	0	3	0	1	0	0	NA	0	0	2	0	0	0	0	0	0	0	0	0	0	0	0	0	0	0	1	0	0	0
BK	BK12A	WT	-17.26339839	145.8626445	2010	upland	0	0	0	0	0	2	0	0	0	0	0	1	0	0	4	0	1	0	0	NA	0	1	0	0	0	0	2	0	0	0	0	0	0	0	0	0	0	0	0	0	0	0
BK	BK13A	WT	-17.26253293	145.847167	2003	upland	0	0	0	4	0	0	1	0	5	1	0	0	0	0	2	1	0	2	0	NA	0	0	1	0	0	0	0	0	0	0	0	0	0	0	0	0	0	0	0	0	0	0
BK	BK13A	WT	-17.26057057	145.845392	2003	upland	0	0	0	1	0	0	0	0	6	1	0	0	1	0	0	2	0	0	0	NA	0	0	1	0	0	0	0	3	0	0	0	0	0	0	1	0	0	0	1	0	0	3
BK	BK14A	WT	-17.26628874	145.8575567	2002	upland	1	0	0		0	0	0	0	0	0	1	0	0	0	3		0	0	0	NA	0	0	0	0	0	0	0	0	0	0	0	0	0	0	0	0	0	0	0	0	0	0
BK	BK14A	WT	-17.26551685	145.8553227	2002	upland	0	0	0		0	1	0	0	0	1	0	0	0	0	1		2	5	0	NA	0	0	2	0	0	0	0	0	0	0	0	0	0	0	0	0	0	0	0	0	0	0
BK	BK14B	WT	-17.26337409	145.8520155	2002	upland	0	0	0		0	0	0	0	1	0	0	0	0	0	3		0	0	0	NA	0	0	3	0	0	0	0	0	0	0	0	0	0	0	0	0	0	0	0	0	0	0
BK	BK14B	WT	-17.26336333	145.8501343	2002	upland	0	0	0		0	0	0	0	0	0	0	1	0	0	3		1	0	0	NA	0	0	1	0	0	0	0	0	0	0	0	0	0	0	0	0	0	0	0	0	0	0
BK	BK14B	WT	-17.26314417	145.8497406	2003	upland	0	0	0	2	0	0	0	0	3	0	0	1	0	0	2	2	0	0	0	NA	0	0	3	0	0	0	0	0	0	0	0	0	0	0	0	0	0	0	0	0	0	0
BK	BK16A	WT	-17.26559893	145.8522839	2000	upland	2	0	0	0	0	2	0	0	0	2	0	0	0	0	1	0	0	5	0	NA	0	0	2	0	0	0	0	0	0	0	0	0	0	0	0	0	0	0	0	0	0	0
BK	BK16A	WT	-17.26559893	145.8522839	2003	upland	0	0	0	0	0	0	0	0	2	3	0	0	0	0	2	2	4	0	0	NA	0	0	3	0	0	0	0	1	0	0	0	0	0	0	0	0	0	0	0	0	0	0
BK	BK16A	WT	-17.26559893	145.8522839	2003	upland	0	0	0	0	0	4	0	0	0	3	0	0	0	0	3	2	1	2	0	NA	0	0	0	0	0	0	0	0	0	0	0	0	0	0	0	0	0	0	1	0	0	0
BK	BK16A	WT	-17.26554093	145.8532061	2002	upland	0	0	0		0	0	0	0	1	1	1	0	0	0	2		0	10	0	NA	0	0	8	0	0	0	0	0	0	0	0	0	0	0	0	0	0	0	0	0	0	0
BK	BK16A	WT	-17.26535556	145.8523983	2002	upland	0	0	0		0	0	0	0	2	3	0	0	0	0	3		0	0	0	NA	0	0	0	0	0	0	0	0	0	0	0	0	0	0	0	0	0	0	0	0	0	0
BK	BK16A	WT	-17.26470592	145.8541707	2000	upland	0	0	0	2	0	0	0	0	0	0	0	0	0	0	2	0	1	0	0	NA	0	1	0	0	0	0	0	0	0	0	0	0	1	0	0	0	0	0	1	0	0	0
BK	BK16A	WT	-17.26367398	145.8538855	2009	upland	0	0	0	4	0	0	0	0	0	3	0	0	0	0	4	0	1	0	0	NA	0	0	0	0	0	0	0	0	0	0	0	0	0	0	0	0	0	0	0	0	0	0
BK	BK16A	WT	-17.26367398	145.8538855	2009	upland	0	0	0	0	0	0	0	0	1	0	0	2	0	0	2	0	0	0	0	NA	0	0	0	0	0	0	0	0	0	0	0	0	0	0	0	0	0	0	0	0	0	1
BK	BK16A	WT	-17.26367398	145.8538855	2009	upland	0	0	0	4	0	0	0	0	1	3	0	1	0	0	4	0	0	2	0	NA	0	0	1	0	0	0	0	1	0	0	0	0	0	0	0	0	0	0	0	0	0	0
BK	BK16A	WT	-17.26367398	145.8538855	2010	upland	0	0	0	2	0	0	0	0	1	3	0	0	0	0	5	0	0	0	0	NA	0	0	0	0	0	0	0	1	0	0	0	0	0	0	0	0	0	0	0	0	0	0
BK	BK16A	WT	-17.26367398	145.8538855	2010	upland	0	0	0	0	0	0	0	0	0	2	0	0	0	0	4	0	0	1	0	NA	0	0	1	0	0	0	0	0	0	0	0	0	0	0	0	0	0	0	0	0	0	3
BK	BK16A	WT	-17.2626525	145.8554344	2003	upland	0	0	0	2	0	0	0	0	0	1	0	0	0	0	2	2	0	3	0	NA	0	0	5	0	0	0	0	0	0	0	0	0	0	0	0	0	0	0	1	0	0	2
BK	BK16A	WT	-17.26264035	145.8548889	2009	upland	0	0	0	2	0	0	0	0	0	1	0	2	0	0	5	0	1	0	0	NA	0	0	0	0	0	0	0	0	0	0	0	0	0	0	0	0	0	0	0	0	0	0
BK	BK16A	WT	-17.26264035	145.8548889	2010	upland	0	0	0	0	0	0	0	0	0	0	0	0	0	0	3	1	0	0	0	NA	0	1	1	0	0	0	0	1	0	0	0	0	0	0	0	0	0	0	1	0	0	0
BK	BK16A	WT	-17.26264035	145.8548889	2010	upland	0	0	0	0	0	0	0	0	0	0	0	0	0	0	3	0	0	1	0	NA	0	0	2	0	0	0	0	2	0	0	0	0	0	0	0	0	0	0	0	0	0	2
BK	BK16A	WT	-17.26206625	145.8572347	2003	upland	0	0	0	4	0	0	0	0	0	0	0	0	0	0	1	0	0	2	0	NA	0	0	1	0	0	0	0	0	0	0	0	0	0	0	0	0	0	0	0	0	0	0
BK	BK16A	WT	-17.26121346	145.8582558	2009	upland	0	0	0	0	0	1	0	0	1	2	0	0	0	0	3	2	0	3	0	NA	0	0	0	0	0	0	0	2	0	0	0	0	0	0	0	0	0	0	0	0	0	0
BK	BK16A	WT	-17.26121346	145.8582558	2010	upland	0	0	0	0	0	0	0	0	0	0	0	0	0	0	4	0	0	0	0	NA	0	0	2	0	0	0	0	1	0	0	0	0	0	0	0	0	0	0	2	0	0	0
BK	BK16A	WT	-17.26020324	145.8570204	2002	upland	0	0	0		0	0	0	0	0	1	0	1	0	0	2		0	2	0	NA	0	0	3	0	0	0	0	1	0	0	0	0	0	0	0	0	0	0	0	0	0	0
BL	BL200	WT	-16.16737567	145.3041253	2002	lowland		0		1	1	NA	3	2	0	0		0	0	3	0	NA	0	1	0	2		2	NA	0		0		NA	0	2	0		1	1	NA	0	1		2	1	3	0
BL	BL200	WT	-15.82514053	145.2357944	2000	lowland	0	0	0	0	0	NA	0	0	0	0	0	0	3	1	0	NA	0	1	0	3	1	1	NA	0		3	0	NA	0	0	1	0	0	3	NA	0	0	0	0	0	2	0
BL	BL200	WT	-15.82419139	145.2279989	2000	lowland	0	0	0	0	1	NA	0	0	0	0	1	0	0	4	0	NA	0	5	0	1	1	0	NA	1		2	2	NA	0	0	1	0	0	4	NA	1	1	2	0	1	4	0
BL	BL200	WT	-15.80204554	145.3112621	2001	lowland	0	0	0	0	0	NA	0	0	0	0	0	0	1	2	0	NA	0	0	0	1	0	1	NA	0	0	0	1	NA	0	0	2	0	1	0	NA	0	1	0	0	0	3	0
BL	BL200	WT	-15.79085791	145.2306503	2000	lowland	0	0	0	0	0	NA	0	0	0	0	0	0	1	4	0	NA	0	0	0	4	2	1	NA	3		3	5	NA	0	0	1	0	0	3	NA	0	0	1	0	2	2	0
BL	BL400	WT	-15.7980635	145.3058909	2001	lowland	0	0	1	0	0	NA	2	1	0	0	0	0	0	4	0	NA	0	2	0	0	0	1	NA	0	0	0	0	NA	0	0	2	0	0	0	NA	0	0	0	0	0	3	0
BM	BM200	WT	-16.84853819	145.6416046	2001	lowland	0	0	0	0	0	NA	0	0	0	0	0	0	0	0	0	NA	2	4	0	3	1	0	NA	0	0	0	0	NA	0	0	0	0	1	0	NA	0	0	0	0	0	5	0
BM	BM400	WT	-16.79374525	145.6432615	2001	lowland	1	0	0	0	0	NA	0	0	0	0	0	0	0	2	0	NA	0	1	0	3	1	4	NA	0	5	0	0	NA	0	0	1	0	0	1	NA	0	0	0	0	0	0	3
BM	BM400	WT	-16.78972946	145.6469116	2001	lowland	0	0	4	0	1	NA	1	0	0	1	0	0	0	1	1	NA	0	3	0	3	1	2	NA	1	1	1	0	NA	0	0	1	1	0	1	NA	1	1	2	0	0	5	0
BM	BM400	WT	-16.78609866	145.6308567	2001	lowland	0	1	2	0	1	NA	0	0	0	0	1	0	0	2	0	NA	0	2	0	3	0	3	NA	0	1	0	0	NA	0	0	10	0	1	1	NA	0	2	2	0	1	5	1
BM	BM400	WT	-16.75503618	145.5879205	2001	lowland	0	1	3	0	1	NA	1	3	0	0	0	0	1	5	0	NA	0	0	0	1	0	1	NA	0	5	0	0	NA	0	0	1	0	1	2	NA	1	1	1	0	1	2	0
BM	BM400	WT	-16.75321607	145.6046587	2001	lowland	0	0	0	2	1	NA	0	0	0	4	0	0	0	2	0	NA	8	0	1	3	0	0	NA	0	2	0	0	NA	0	0	0	0	2	1	NA	0	0	0	0	1	4	3
BM	BM400	WT	-16.75133056	145.5826106	2001	lowland	1	0	2	0	0	NA	3	1	0	3	0	0	0	5	1	NA	3	0	0	1	0	3	NA	0	2	0	0	NA	0	0	0	0	0	0	NA	1	0	0	0	2	4	3
BM	BM400	WT	-16.73438836	145.5738633	2001	lowland	0	0	2	0	2	NA	2	0	0	0	0	0	0	0	0	NA	2	4	2	1	1	2	NA	0	2	0	1	NA	0	1	0	0	1	1	NA	0	1	0	0	0	2	0
BM	BM600	WT	-16.75487212	145.5916832	2001	midland	0	0	5	0	0	0	3	0	0	4	0	0	0	3	1	0	3	0	1	2	0	1	0	0	1	0	0	0	0	0	3	0	1	2	0	0	1	0	0	0	1	0
CC	CC200	WT	-18.15622687	145.8178787	2000	lowland	0	0	0	0	2	NA	0	0	0	0	0	0	0	4	0	NA	0	5	0	1	1	0	NA	2		0	0	NA	0	0	1	0	1	3	NA	0	0	1	0	5	6	0
CC	CC200	WT	-18.15556485	145.8145651	2000	lowland	0	0	0	0	0	NA	0	0	0	0	0	0	0	3	0	NA	0	0	0	0	1	0	NA	1		0	1	NA	0	0	5	0	2	0	NA	0	1	1	0	1	4	0
CC	CC200	WT	-18.15556485	145.8145651	2008	lowland	0	0	2	0	2	NA	0	0	0	0	0	0	2	4	0	NA	0	0	0	5	4	0	NA	0	0	1	0	NA	0	0	1	0	0	4	NA	0	3	2	0	1	6	0
CC	CC200	WT	-18.15421721	145.8173155	2005	lowland	0	0	0	0	1	NA	0	0	0	0	0	0	1	6	0	NA	0	2	0	5	4	1	NA	2	0	0	2	NA	0	0	1	0	1	6	NA	1	0	4	0	2	8	0
CC	CC200	WT	-18.15369912	145.8153623	2005	lowland	0	0	0	0	2	NA	3	0	0	0	0	0	1	5	0	NA	0	3	0	3	2	0	NA	3	0	0	7	NA	0	0	4	0	1	1	NA	0	1	2	0	3	7	0
CC	CC200	WT	-18.15369912	145.8153623	2008	lowland	0	0	3	0	2	NA	1	1	0	0	0	0	3	5	0	NA	0	2	0	4	3	0	NA	2	7	1	0	NA	0	0	2	0	0	3	NA	0	2	1	0	1	6	0
CC	CC200	WT	-18.1527373	145.807419	2000	lowland	0	0	1	0	0	NA	0	0	0	0	0	0	0	3	0	NA	0	0	0	5	0	1	NA	3		0	0	NA	0	0	3	0	2	1	NA	0	1	0	0	1	3	0
CC	CC200	WT	-18.14886615	145.8039668	2000	lowland	0	0	0	0	0	NA	1	0	0	0	0	0	0	4	0	NA	0	2	0	3	1	0	NA	0		1	2	NA	0	2	5	0	2	0	NA	0	1	0	0	0	4	0
CC	CC200	WT	-17.8126534	145.6940816	2000	lowland	0	0	0	0	0	NA	0	0	0	0	0	0	0	3	0	NA	0	5	0	2	2	1	NA	0		0	3	NA	0	0	0	0	0	2	NA	1	1	0	0	3	3	0
CC	CC200	WT	-17.77511526	145.6489572	2000	lowland	0	0	0	0	0	NA	1	0	0	0	0	0	0	2	0	NA	1	3	0	3	0	2	NA	1		0	0	NA	0	0	0	0	0	1	NA	0	2	0	0	1	5	0
CC	CC200	WT	-17.77401965	145.6486448	2000	lowland	0	0	0	0	0	NA	0	0	0	0	0	0	0	4	0	NA	0	0	0	1	0	0	NA	0		0	3	NA	0	0	2	0	0	0	NA	0	0	0	0	0	2	0
CC	CC200	WT	-17.76957043	145.5792321	2000	lowland	0	0	0	0	0	NA	0	0	0	0	0	0	0	3	0	NA	0	2	0	2	0	0	NA	1		0	0	NA	0	0	3	0	0	1	NA	0	0	0	0	1	3	0
CC	CC200	WT	-17.7567632	145.624508	2000	lowland	0	0	2	0	0	NA	0	0	0	0	0	0	0	3	0	NA	0	0	0	5	2	0	NA	2		0	0	NA	0	0	2	0	0	3	NA	1	0	0	0	1	2	0
CC	CC200	WT	-17.4393191	145.8580286	2000	lowland	0	0	2	0	0	NA	0	0	0	0	0	0	0	2	0	NA	0	3	0	4	1	0	NA	0		0	0	NA	0	0	6	0	0	3	NA	0	0	0	0	0	3	0
CC	CC200	WT	-17.34430526	145.8659112	2000	lowland	0	0	0	0	0	NA	1	0	0	0	0	0	0	0	0	NA	0	2	0	2	1	0	NA	0		1	0	NA	0	3	0	0	0	2	NA	0	0	1	0	0	5	0
CC	CC200	WT	-17.34386937	145.8687371	2000	lowland	0	0	0	0	0	NA	0	0	0	0	0	0	0	2	0	NA	0	6	0	1	1	0	NA	0		0	0	NA	0	1	4	0	0	2	NA	0	0	0	0	0	1	0
CC	CC200	WT	-17.34375575	145.867825	2000	lowland	0	0	0	0	0	NA	0	0	0	0	0	0	0	1	0	NA	0	1	0	3	0	0	NA	0		0	1	NA	0	0	0	0	0	2	NA	0	1	0	0	0	5	0
CC	CC200	WT	-17.34313545	145.8588606	2000	lowland	0	0	0	0	0	NA	2	0	0	0	0	0	0	2	0	NA	0	1	0	4	0	1	NA	0		0	0	NA	0	0	1	0	0	2	NA	0	0	0	0	0	3	0
CC	CC200	WT	-17.34312169	145.8675748	2002	lowland		0		0	0	NA	1	0	0	0		0	0	1	0	NA	0	0	0	1		0	NA	0		0		NA	0	0	1		2	0	NA	0	0		0	0	3	0
CC	CC200	WT	-17.3347168	145.8644269	2002	lowland		0		0	0	NA	0	0	0	0		0	0	3	0	NA	0	0	0	2		0	NA	0		0		NA	0	0	1		1	2	NA	1	0		0	0	4	0
CC	CC200	WT	-17.33235861	145.8597741	2002	lowland		0		0	0	NA	1	0	0	1		0	0	0	0	NA	0	0	0	0		0	NA	3		0		NA	0	0	3		0	2	NA	1	0		0	0	4	0
CC	CC200	WT	-17.27155464	145.8990648	2000	lowland	0	0	2	0	1	NA	0	0	0	0	0	0	0	0	0	NA	0	0	0	1	0	0	NA	0		0	0	NA	0	1	0	0	0	0	NA	0	1	0	0	0	2	0
CC	CC200	WT	-17.26993935	145.9011721	2000	lowland	0	0	1	0	0	NA	0	0	0	0	0	0	0	4	1	NA	0	0	0	5	1	0	NA	0		0	0	NA	2	3	0	2	0	2	NA	2	0	0	0	0	3	0
CC	CC200	WT	-17.2266604	145.7631831	2000	lowland	0	1	2	0	0	NA	0	0	0	0	0	0	0	2	0	NA	0	0	0	2	1	0	NA	0		0	0	NA	1	0	0	0	4	0	NA	1	0	0	0	1	2	0
CC	CC200	WT	-17.22077342	145.7582099	2000	lowland	0	0	2	0	1	NA	0	0	0	0	0	0	0	5	0	NA	0	3	0	2	1	0	NA	0		0	0	NA	0	0	1	0	2	3	NA	0	1	0	0	0	1	0
CC	CC200	WT	-17.18515232	145.8778473	2000	lowland	0	0	1	0	0	NA	0	0	0	0	0	0	0	1	0	NA	0	2	0	2	0	0	NA	0		0	0	NA	0	1	1	0	0	1	NA	0	0	0	0	0	8	0
CU	CU1000	WT	-16.60043662	145.2704327	2000	upland	1	1	0	1	2	3	1	2	0	0	0	2	1	0	0	0	0	5	3	NA	0	2	12	0	1	0	0	0	0	0	3	1	2	1	1	0	0	0	1	0	0	3
CU	CU1000	WT	-16.60000119	145.2724046	1996	upland	0	0	0	6	2	2	3	0	0	1	0	0	4	0	4	0	4	0	2	NA	0	1	0	0	1	0	0	0	0	0	0	0	0	1	1	2	0	0	0	1	0	3
CU	CU1000	WT	-16.59730602	145.2743029	1996	upland	0	0	0	2	2	0	1	0	0	1	0	0	3	0	2	0	2	0	3	NA	0	0	3	0	2	0	0	0	0	0	0	0	0	1	2	0	0	0	0	0	0	0
CU	CU1000	WT	-16.5944342	145.274516	2000	upland	0	1	0	0	2	1	1	0	0	2	0	4	1	0	4	0	0	4	3	NA	0	3	7	0	1	1	0	0	0	0	3	0	0	1	0	0	0	0	3	0	0	4
CU	CU1000	WT	-16.57461838	145.2626988	2000	upland	0	4	3	4	3	2	1	2	0	4	0	3	1	0	2	0	3	4	3	NA	1	0	1	0	1	2	0	0	0	0	3	0	4	1	1	0	0	1	2	0	0	4
CU	CU1000	WT	-16.57461838	145.2626988	2000	upland	0	1	1	1	2	3	3	6	0	4	0	2	5	0	3	0	1	1	6	NA	0	0	1	0	3	0	0	0	1	0	0	0	1	0	1	0	0	1	1	2	0	4
CU	CU1000	WT	-16.57372535	145.2639718	2000	upland	0	2	0	7	2	3	2	2	0	1	0	4	1	0	2	0	0	0	2	NA	0	0	5	1	1	2	0	0	0	0	2	0	2	1	1	0	0	0	1	0	0	0
CU	CU1000	WT	-16.57372535	145.2639718	2000	upland	0	1	0	3	1	3	4	0	0	1	0	0	2	0	5	0	3	6	3	NA	0	0	0	1	1	0	0	0	0	0	0	0	1	1	1	1	0	1	1	1	0	1
CU	CU1000	WT	-16.57236608	145.2635155	2000	upland	0	1	0	3	1	3	0	2	0	1	0	0	0	0	2	0	1	2	2	NA	0	0	2	0	3	1	0	0	0	0	1	0	2	1	0	1	0	0	2	0	0	0
CU	CU1000	WT	-16.57236608	145.2635155	2000	upland	1	0	0	3	2	0	0	0	0	2	0	0	3	0	1	0	3	2	3	NA	1	0	1	0	2	0	0	0	0	0	0	0	0	0	0	1	0	0	0	0	0	1
CU	CU1000	WT	-16.57194552	145.2672673	2000	upland	0	0	0	4	3	3	1	2	0	1	0	2	4	0	3	0	1	1	3	NA	0	1	3	0	0	2	0	0	0	0	1	0	2	0	1	2	0	0	5	0	0	1
CU	CU1000	WT	-16.57194552	145.2672673	2000	upland	1	0	0	2	0	1	0	1	0	1	0	2	2	0	5	0	0	1	2	NA	0	0	5	0	0	0	0	0	1	0	0	0	0	0	1	1	0	0	2	0	0	1
CU	CU1000	WT	-16.57192992	145.2653934	2000	upland	3	0	0	2	0	1	1	1	0	2	0	2	1	0	3	0	0	1	4	NA	0	1	5	0	0	4	0	0	0	0	0	0	2	1	1	2	0	0	3	0	0	1
CU	CU1000	WT	-16.57192992	145.2653934	2000	upland	0	0	4	4	0	2	1	0	0	2	0	2	1	0	2	0	1	0	4	NA	0	0	0	0	0	1	0	1	1	0	0	0	0	0	1	1	1	2	3	0	0	5
CU	CU1000	WT	-16.57082579	145.2684486	2000	upland	1	0	0	7	0	1	0	1	0	1	0	4	5	0	5	0	0	3	1	NA	0	0	3	0	0	2	0	0	0	0	0	2	1	0	1	1	0	0	3	0	0	2
CU	CU1000	WT	-16.57082579	145.2684486	2000	upland	0	0	0	2	0	2	0	0	0	0	0	0	1	0	2	0	3	2	2	NA	1	2	8	0	0	0	0	0	0	0	0	0	0	0	0	0	0	0	1	0	0	3
CU	CU1000	WT	-16.5647694	145.273656	1996	upland	0	0	0	11	6	0	2	0	0	2	0	3	5	0	3	0	2	0	5	NA	0	0	0	0	6	0	0	0	0	0	0	0	0	2	1	3	0	0	1	0	0	0
CU	CU1000	WT	-16.55063246	145.2764615	2003	upland	0	0	0	2	0	0	1	2	2	1	0	2	3	0	3	0	2	2	4	NA	0	0	4	0	0	1	0	0	0	0	0	0	0	4	0	2	0	0	3	0	0	4
CU	CU1000	WT	-16.55034474	145.278825	2003	upland	0	0	0	4	1	1	0	2	2	2	0	0	3	0	2	0	2	0	3	NA	0	0	4	0	1	0	0	4	0	0	0	0	0	3	0	2	0	0	1	0	0	0
CU	CU1000	WT	-16.54668269	145.2807407	2003	upland	0	0	0	4	0	1	0	0	3	2	0	0	2	0	3	4	3	1	4	NA	0	0	4	0	0	2	0	1	0	0	1	0	0	2	0	3	0	0	2	0	0	4
CU	CU1000	WT	-16.51337283	145.2685584	2003	upland	0	0	0	0	1	1	1	2	3	3	0	1	2	0	1	0	0	2	1	NA	0	0	3	0	0	0	2	4	0	0	0	0	0	0	0	0	0	0	3	0	0	0
CU	CU1000	WT	-16.45519669	145.2053047	2002	upland	0	0	0		1	1	1	1	0	2	0	0	2	0	2		3	0	1	NA	0	0	8	0	0	1	5	0	0	0	0	0	2	0	1	0	0	0	2	0	0	4
CU	CU1000	WT	-16.45325716	145.2025227	2002	upland	0	0	0		3	0	2	1	2	0	0	0	2	0	2		0	1	2	NA	0	0	0	0	0	0	2	3	0	0	1	0	2	0	1	1	0	0	1	0	0	0
CU	CU10A	WT	-16.55662546	145.2766799	2000	upland	0	0	0	2	1	1	3	3	0	3	0	1	0	0	4	0	1	0	2	NA	0	0	1	0	0	0	0	0	0	0	1	0	4	0	1	0	0	0	5	0	0	0
CU	CU10A	WT	-16.55662546	145.2766799	2000	upland	0	0	1	4	1	2	3	1	0	4	0	2	0	0	5	0	0	0	1	NA	0	0	1	0	0	0	1	2	1	0	1	0	0	1	0	1	0	2	4	0	0	0
CU	CU10A	WT	-16.55662546	145.2766799	2001	upland	0	0	0	1	0	0	2	1	0	7	0	1	2	0	6	0	1	0	4	NA	0	0	7	0	0	0	0	0	0	0	0	0	1	2	0	1	0	1	2	0	0	0
CU	CU10A	WT	-16.55662546	145.2766799	2004	upland	0	0	0	0	2	2	0	7	0	1	0	0	0	0	4	0	0	0	4	NA	0	0	0	0	0	0	0	0	0	0	0	0	0	0	0	0	0	0	0	0	0	2
CU	CU10A	WT	-16.55662546	145.2766799	2004	upland	0	0	1	0	1	3	3	1	0	4	0	1	4	0	4	0	3	2	1	NA	0	0	1	0	0	0	0	0	1	0	0	0	0	0	1	0	0	0	2	0	0	0
CU	CU10A	WT	-16.55662546	145.2766799	2005	upland	0	0	0	7	0	3	3	1	1	5	0	3	3	0	4	0	3	0	1	NA	0	0	6	0	0	1	0	0	0	2	1	0	3	1	0	3	0	0	4	0	0	3
CU	CU10A	WT	-16.55662546	145.2766799	2006	upland	0	0	0	2	2	6	3	3	0	4	0	3	2	0	3	0	0	1	0	NA	0	0	4	0	0	0	0	0	0	0	0	0	0	0	0	0	0	0	4	0	0	0
CU	CU10A	WT	-16.55662546	145.2766799	2007	upland	0	0	0	1	1	3	0	0	0	2	0	0	1	0	2	0	1	0	0	NA	0	0	1	0	0	0	0	0	0	0	0	0	0	0	0	0	0	0	0	0	0	0
CU	CU10A	WT	-16.55662546	145.2766799	2008	upland	0	0	1	1	0	1	2	3	0	3	1	1	1	0	5	0	4	1	1	NA	0	0	5	0	0	0	0	0	0	0	0	0	0	0	0	1	0	0	2	0	0	5
CU	CU10A	WT	-16.55662546	145.2766799	2008	upland	0	0	0	7	0	2	2	0	1	1	0	1	1	0	7	3	2	0	1	NA	0	0	4	0	0	0	0	0	0	0	0	0	0	0	3	1	0	0	1	0	0	2
CU	CU10A	WT	-16.55662546	145.2766799	2008	upland	0	0	0	1	2	5	4	3	0	6	0	2	4	0	4	0	6	1	2	NA	0	0	2	0	0	0	4	0	0	2	0	0	0	0	1	1	0	0	4	0	0	2
CU	CU10A	WT	-16.55662546	145.2766799	2009	upland	0	0	0	2	1	2	0	1	1	1	0	2	4	0	3	0	0	5	0	NA	0	2	3	0	2	0	2	0	0	3	0	0	0	0	0	3	0	0	1	0	0	0
CU	CU10A	WT	-16.55662546	145.2766799	2012	upland	0	0	0	0	2	3	0	2	0	4	0	1	0	0	5	0	0	0	2	NA	0	0	0	0	2	0	3	0	0	0	1	0	3	0	0	0	0	0	5	0	0	0
CU	CU10A	WT	-16.55662546	145.2766799	2012	upland	0	0	0	0	3	0	3	4	2	0	0	5	0	0	4	0	0	0	4	NA	0	0	3	0	0	0	0	0	0	0	0	0	0	0	0	0	0	2	2	0	0	0
CU	CU10A	WT	-16.55578091	145.2783645	2000	upland	1	0	1	3	3	1	0	3	0	3	0	0	3	0	4	0	0	1	1	NA	0	1	0	0	0	1	0	0	0	0	0	0	1	0	0	0	0	1	1	0	0	0
CU	CU10A	WT	-16.55578091	145.2783645	2000	upland	0	0	0	4	1	3	3	5	0	1	0	1	3	0	2	1	1	1	1	NA	0	2	0	0	0	0	0	1	1	0	0	0	0	0	0	1	0	1	2	0	0	1
CU	CU10A	WT	-16.55578091	145.2783645	2004	upland	0	0	0	2	1	3	3	3	0	2	0	3	2	0	7	0	4	2	1	NA	0	0	1	0	0	0	0	0	0	0	0	0	0	0	1	2	0	0	2	0	0	0
CU	CU10A	WT	-16.55578091	145.2783645	2004	upland	0	0	0	1	1	0	0	1	1	5	0	0	0	0	4	0	0	4	3	NA	0	1	0	0	0	0	0	0	0	0	0	0	0	1	0	0	0	0	3	0	0	2
CU	CU10A	WT	-16.55578091	145.2783645	2004	upland	0	0	0	0	0	3	3	1	0	3	0	2	1	0	4	0	3	0	0	NA	0	0	0	0	0	0	0	0	2	0	0	0	0	0	1	2	0	0	1	0	0	0
CU	CU10A	WT	-16.55578091	145.2783645	2008	upland	0	0	0	0	0	0	0	1	0	0	0	0	1	0	3	0	0	1	0	NA	0	0	0	0	0	1	0	0	0	0	0	0	0	0	0	0	0	0	1	0	0	0
CU	CU10A	WT	-16.55578091	145.2783645	2008	upland	0	0	0	1	0	0	1	3	1	0	0	0	3	0	5	0	1	0	0	NA	0	0	2	0	0	0	0	0	0	0	0	0	0	0	1	1	0	0	2	0	0	1
CU	CU10A	WT	-16.55578091	145.2783645	2008	upland	0	0	0	0	2	4	2	2	0	2	0	4	2	0	3	0	2	1	1	NA	0	1	0	0	0	0	3	0	0	0	0	0	0	0	1	0	0	1	2	0	0	5
CU	CU10A	WT	-16.55578091	145.2783645	2009	upland	0	0	0	5	3	3	0	3	1	2	2	2	2	0	4	0	4	2	2	NA	0	0	3	0	0	1	0	0	0	0	1	0	0	0	0	2	0	0	2	0	0	0
CU	CU10A	WT	-16.55578091	145.2783645	2012	upland	0	0	1	0	3	2	4	2	0	1	0	4	0	0	6	0	0	2	1	NA	0	0	0	0	0	1	0	0	0	0	1	0	1	0	1	0	0	0	4	0	0	0
CU	CU10A	WT	-16.55578091	145.2783645	2015	upland	0	0	0	2	1	6	3	1	1	4	0	1	1	0	2	1	1	0	0	NA	0	1	0	0	0	0		0		0	0	0	0	0	2	1	0		2	0	0	0
CU	CU10A	WT	-16.55578091	145.2783645	2016	upland	0	0	0	8	2	0	5	3	0	1	0	0	1	0	5	0	0	0	2	NA	0	0	0	0	0	0	0	0	0	0	0	0	3	0	0	1	0	1	0	0	0	1
CU	CU10A	WT	-16.55469671	145.2794797	2000	upland	0	0	0	5	2	1	1	0	0	2	0	0	1	0	5	0	1	4	2	NA	0	0	0	0	1	0	0	0	0	0	1	0	3	0	1	0	0	0	1	0	0	0
CU	CU10A	WT	-16.55469671	145.2794797	2000	upland	0	1	0	3	0	1	2	1	1	3	0	2	1	0	2	0	1	5	1	NA	0	0	3	0	0	0	0	1	1	0	0	0	0	1	0	1	0	0	2	0	0	1
CU	CU10A	WT	-16.55469671	145.2794797	2004	upland	1	0	0	1	0	3	0	0	0	2	0	0	3	0	5	0	0	2	1	NA	0	1	3	0	2	0	0	0	0	0	1	0	0	0	2	0	0	0	0	1	0	0
CU	CU10A	WT	-16.55469671	145.2794797	2004	upland	0	0	0	4	0	1	1	2	0	6	0	1	2	0	4	0	4	0	3	NA	0	0	7	0	0	0	0	0	0	0	0	1	0	0	1	1	0	1	4	0	0	0
CU	CU10A	WT	-16.55469671	145.2794797	2004	upland	0	0	0	1	1	1	4	0	0	3	0	0	1	0	2	0	2	0	1	NA	0	0	1	0	0	0	0	0	1	0	0	0	0	0	1	1	0	0	0	0	0	0
CU	CU10A	WT	-16.55469671	145.2794797	2005	upland	0	0	0	6	1	2	3	2	0	4	0	4	1	0	7	0	0	1	3	NA	0	0	3	0	0	1	0	1	0	0	0	0	2	2	2	2	0	0	3	0	0	1
CU	CU10A	WT	-16.55469671	145.2794797	2007	upland	0	0	0	6	0	2	0	2	1	4	0	2	3	0	3	0	4	2	2	NA	0	0	0	0	0	0	0	0	0	0	0	0	0	3	1	2	0	0	3	0	0	0
CU	CU10A	WT	-16.55469671	145.2794797	2008	upland	1	0	0	1	1	1	0	1	0	1	0	4	2	0	3	0	3	0	2	NA	0	0	0	0	1	0	2	0	0	1	0	0	0	0	3	0	0	0	1	0	0	3
CU	CU10A	WT	-16.55469671	145.2794797	2008	upland	1	0	0	7	0	4	0	0	3	5	0	5	3	0	3	0	3	0	3	NA	0	0	5	0	0	2	0	1	2	0	0	0	1	0	2	0	0	0	2	0	0	2
CU	CU10A	WT	-16.55469671	145.2794797	2009	upland	0	0	0	3	0	2	0	1	2	3	1	2	4	0	4	0	2	1	3	NA	0	1	2	0	0	0	0	0	0	0	1	0	1	0	0	2	0	0	0	0	0	2
CU	CU10A	WT	-16.55469671	145.2794797	2012	upland	0	0	3	0	2	3	1	1	1	0	0	3	2	0	5	0	0	0	3	NA	0	0	0	0	0	3	0	0	0	0	2	0	3	0	0	2	0	0	5	0	0	0
CU	CU10A	WT	-16.55469671	145.2794797	2012	upland	0	0	0	4	0	3	2	1	1	0	0	3	2	0	2	0	0	0	0	NA	0	4	0	0	0	0	0	0	0	1	0	0	0	0	0	2	0	0	4	0	0	0
CU	CU10A	WT	-16.55292244	145.2801982	2000	upland	0	0	4	4	2	1	3	3	0	2	0	3	0	0	4	0	5	2	2	NA	1	1	5	0	2	2	0	0	0	0	1	0	3	2	2	2	0	1	2	0	0	0
CU	CU10A	WT	-16.55292244	145.2801982	2000	upland	0	0	0	4	0	0	2	0	1	2	0	2	4	0	2	1	2	4	1	NA	0	0	4	0	0	0	0	0	1	0	0	0	0	2	0	0	0	0	1	0	0	0
CU	CU10A	WT	-16.55292244	145.2801982	2004	upland	0	0	0	1	1	3	2	3	3	1	0	1	1	0	2	0	2	0	3	NA	0	0	0	0	0	0	0	0	0	0	0	0	0	2	0	2	0	0	1	0	0	1
CU	CU10A	WT	-16.55292244	145.2801982	2004	upland	0	0	0	1	0	3	0	1	0	1	0	0	1	0	3	0	0	3	0	NA	0	0	1	0	0	0	0	0	0	0	1	0	0	0	0	0	0	0	2	0	0	0
CU	CU10A	WT	-16.55292244	145.2801982	2004	upland	0	0	0	4	0	2	5	1	0	6	0	0	2	0	2	0	3	3	3	NA	0	0	1	0	0	1	0	1	1	0	0	0	1	0	0	1	0	0	2	0	0	1
CU	CU10A	WT	-16.55292244	145.2801982	2006	upland	0	1	0	4	2	3	1	2	0	3	0	3	1	0	6	0	1	0	0	NA	0	0	3	0	0	0	0	0	2	0	0	0	1	0	0	1	0	0	3	0	0	0
CU	CU10A	WT	-16.55292244	145.2801982	2008	upland	0	0	0	0	0	1	0	1	0	5	0	5	2	0	5	0	3	0	3	NA	0	2	2	0	0	0	0	0	1	0	2	0	0	0	0	0	0	0	2	0	0	0
CU	CU10A	WT	-16.55292244	145.2801982	2009	upland	0	0	0	4	1	3	1	2	2	1	1	3	2	0	3	0	2	0	2	NA	0	0	4	0	0	0	0	0	1	0	0	0	1	4	1	1	0	2	1	0	0	2
CU	CU10A	WT	-16.55292244	145.2801982	2012	upland	0	0	0	5	2	4	3	3	0	2	0	2	1	0	4	0	0	1	2	NA	0	1	4	1	0	0	0	0	0	0	0	0	3	1	1	1	0	0	4	1	0	0
CU	CU10A	WT	-16.55292244	145.2801982	2015	upland	1	0	2	4	1	0	2	0	0	0	0	2	3	0	1	1	1	0	1	NA	0	0	0	0	0	0		0		0	1	0	0	0	3	3	0		3	0	0	2
CU	CU10A	WT	-16.55292244	145.2801982	2016	upland	0	0	0	4	2	1	0	1	0	3	0	3	1	0	2	0	0	3	4	NA	0	0	1	0	0	0	0	0	0	0	0	0	1	0	0	2	0	0	0	0	0	1
CU	CU10A	WT	-16.55279023	145.2816984	2000	upland	0	0	2	6	3	5	4	1	0	1	0	6	1	0	2	0	1	0	1	NA	0	0	1	0	0	1	0	0	0	0	0	0	2	3	2	0	0	0	5	0	0	7
CU	CU10A	WT	-16.55279023	145.2816984	2000	upland	0	1	0	5	1	0	1	0	0	0	1	1	3	0	4	0	4	1	5	NA	1	0	3	0	0	0	0	0	3	0	1	0	0	1	0	0	0	0	0	1	0	3
CU	CU10A	WT	-16.55279023	145.2816984	2004	upland	0	0	0	0	1	3	1	1	1	1	0	1	0	0	2	0	0	0	4	NA	0	0	3	0	0	2	2	0	0	0	0	0	0	3	0	3	0	1	0	0	0	2
CU	CU10A	WT	-16.55279023	145.2816984	2004	upland	0	0	0	1	0	0	1	0	0	0	0	1	0	0	2	0	0	0	0	NA	0	0	0	0	0	0	0	0	0	0	0	0	0	0	0	0	0	0	2	0	0	0
CU	CU10A	WT	-16.55279023	145.2816984	2004	upland	0	0	0	6	1	2	4	0	0	5	0	1	2	0	2	0	2	0	2	NA	0	0	1	0	0	0	0	0	1	0	0	0	1	0	0	1	0	0	5	1	0	2
CU	CU10A	WT	-16.55279023	145.2816984	2008	upland	0	2	0	3	1	1	3	1	2	2	0	5	2	0	7	0	3	1	5	NA	0	1	1	0	0	1	0	0	0	0	0	0	0	0	1	0	0	0	2	0	0	4
CU	CU10A	WT	-16.55279023	145.2816984	2008	upland	0	0	0	2	0	0	2	0	2	2	0	0	3	0	4	0	1	2	2	NA	0	0	1	0	0	0	0	0	0	0	0	0	0	0	0	1	0	0	0	0	0	0
CU	CU10A	WT	-16.55279023	145.2816984	2008	upland	0	0	0	7	1	2	3	3	0	7	0	0	1	0	5	1	2	0	5	NA	0	0	0	0	0	0	0	0	0	0	1	0	1	0	0	0	0	1	3	0	0	2
CU	CU10A	WT	-16.55279023	145.2816984	2009	upland	0	0	0	4	2	1	2	1	0	3	0	1	0	0	2	0	3	3	2	NA	0	0	2	0	1	2	0	0	0	0	8	0	0	0	0	3	0	0	2	0	0	6
CU	CU10A	WT	-16.55279023	145.2816984	2012	upland	0	0	0	2	0	2	3	2	0	0	0	1	3	0	5	0	3	1	3	NA	0	1	5	0	0	0	0	0	0	0	0	0	3	0	0	0	0	1	2	2	0	4
CU	CU10A	WT	-16.55102963	145.2807865	2000	upland	0	0	3	2	0	2	5	1	1	1	0	4	4	0	5	0	1	2	4	NA	1	1	2	0	2	2	0	0	0	0	0	0	2	1	0	1	0	0	5	1	0	1
CU	CU10A	WT	-16.55102963	145.2807865	2000	upland	0	0	0	3	0	1	2	0	1	1	0	0	4	0	1	1	0	2	3	NA	0	1	3	0	0	0	0	0	1	0	0	0	0	0	0	0	0	0	4	0	0	1
CU	CU10A	WT	-16.55102963	145.2807865	2004	upland	0	0	0	0	1	2	4	1	1	5	0	1	1	0	2	0	2	1	2	NA	0	1	1	0	0	0	0	0	0	0	0	0	0	3	2	0	0	0	3	0	0	3
CU	CU10A	WT	-16.55102963	145.2807865	2004	upland	0	0	0	1	0	0	0	1	0	0	0	1	0	0	4	0	0	1	0	NA	0	0	0	0	0	0	0	0	1	0	0	0	0	0	0	0	0	0	2	0	0	0
CU	CU10A	WT	-16.55102963	145.2807865	2004	upland	0	0	0	1	1	2	1	1	1	2	0	0	2	0	3	1	3	0	1	NA	0	1	8	0	0	0	0	0	2	0	0	0	0	0	0	2	0	0	1	1	0	0
CU	CU10A	WT	-16.55102963	145.2807865	2005	upland	0	0	0	2	0	2	1	1	0	0	0	1	2	0	4	0	3	2	3	NA	0	1	4	0	0	2	0	0	0	0	2	0	0	1	0	1	0	0	1	0	0	2
CU	CU10A	WT	-16.55102963	145.2807865	2006	upland	0	0	0	1	0	0	0	3	0	0	0	4	2	0	7	0	0	0	1	NA	0	0	4	0	0	0	0	0	2	0	1	0	0	0	3	0	0	0	1	0	0	4
CU	CU10A	WT	-16.55102963	145.2807865	2007	upland	0	0	0	1	0	0	1	1	0	3	0	1	1	0	2	0	3	1	0	NA	0	0	2	0	0	0	0	0	0	0	0	0	0	2	2	0	0	0	1	0	0	3
CU	CU10A	WT	-16.55102963	145.2807865	2008	upland	0	0	0	2	0	2	0	1	0	3	0	1	3	0	4	0	2	0	2	NA	0	1	2	0	0	0	0	0	0	0	1	0	0	0	0	1	0	0	2	1	0	3
CU	CU10A	WT	-16.55102963	145.2807865	2009	upland	0	0	0	2	1	0	0	1	3	3	0	0	1	0	2	0	2	2	2	NA	0	0	2	0	0	0	0	0	0	0	2	0	0	2	1	2	0	1	1	0	0	1
CU	CU10A	WT	-16.55102963	145.2807865	2011	upland	0	0	0	2	0	2	2	0	0	3	0	1	0	0	1	0	2	0	1	NA	0	0	0	0	0	0	0	0	0	0	0	0	2	1	3	0	0	1	1	0	0	0
CU	CU10A	WT	-16.55102963	145.2807865	2012	upland	0	0	0	5	0	2	2	0	2	2	0	2	1	0	3	0	2	1	1	NA	0	1	2	0	0	2	0	0	0	2	3	0	3	0	0	2	0	0	2	0	0	0
CU	CU10A	WT	-16.55102963	145.2807865	2015	upland	0	0	5	3	2	2	1	1	0	2	0	3	4	0	3	3	3	0	1	NA	0	1	0	0	0	0		0		0	0	0	0	0	4	1	0		0	2	0	2
CU	CU10A	WT	-16.55102963	145.2807865	2016	upland	0	0	0	1	3	1	2	1	2	2	0	2	3	0	3	0	1	3	5	NA	0	1	3	0	0	0	0	0	0	0	0	0	0	0	1	1	0	0	2	1	0	0
CU	CU10B	WT	-16.59153193	145.2743264	2005	upland	0	1	0	1	0	6	4	3	0	0	1	2	3	0	5	0	0	3	4	NA	0	0	3	0	0	0	0	0	0	0	1	0	0	0	1	1	0	1	3	0	0	2
CU	CU10B	WT	-16.59153193	145.2743264	2005	upland	2	1	0	0	0	2	3	2	0	1	0	1	3	0	4	0	3	0	6	NA	0	1	6	0	0	0	0	0	0	0	0	0	0	1	0	1	0	0	1	0	0	0
CU	CU10B	WT	-16.59153193	145.2743264	2006	upland	0	0	0	1	1	1	0	0	0	0	0	2	0	0	4	0	0	1	3	NA	0	1	4	0	0	0	20	0	0	0	2	0	0	0	0	1	0	0	1	0	0	2
CU	CU10B	WT	-16.59153193	145.2743264	2006	upland	0	0	2	1	0	0	1	3	0	2	0	1	3	0	4	0	1	1	1	NA	3	0	6	0	4	0	0	0	0	0	0	0	0	1	0	0	0	0	1	0	0	5
CU	CU10B	WT	-16.59153193	145.2743264	2006	upland	0	0	0	1	0	0	0	0	0	0	0	1	2	0	1	0	1	0	1	NA	0	0	2	0	0	0	0	0	0	0	0	0	0	0	1	0	0	0	0	0	0	0
CU	CU10B	WT	-16.59153193	145.2743264	2006	upland	0	0	0	3	3	5	2	1	0	5	0	2	4	0	2	1	3	2	4	NA	0	1	13	0	0	0	0	0	0	0	2	0	3	1	2	2	0	0	4	0	0	2
CU	CU10B	WT	-16.59153193	145.2743264	2006	upland	0	0	0	3	3	5	2	1	0	5	0	2	4	0	2	1	3	2	4	NA	0	1	13	0	0	0	0	0	0	0	2	0	3	1	2	2	0	0	4	0	0	2
CU	CU10B	WT	-16.59153193	145.2743264	2007	upland	0	0	6	0	0	1	0	0	0	2	0	1	4	0	1	0	2	0	1	NA	0	0	0	0	0	0	3	0	0	0	0	0	0	1	1	0	0	0	1	0	0	3
CU	CU10B	WT	-16.59153193	145.2743264	2008	upland	0	0	0	0	1	0	0	0	0	0	0	1	0	0	3	0	0	2	2	NA	0	1	1	0	0	0	0	0	0	0	3	0	0	2	0	1	0	0	0	0	0	0
CU	CU10B	WT	-16.59153193	145.2743264	2010	upland	1	0	0	1	0	3	0	1	0	0	0	1	3	0	3	0	4	3	3	NA	0	0	3	0	0	0	0	0	1	0	0	0	0	1	0	2	0	0	0	0	0	0
CU	CU10B	WT	-16.59153193	145.2743264	2010	upland	0	0	1	0	0	2	2	2	0	7	0	1	6	0	4	0	5	1	1	NA	0	0	6	0	0	0	0	0	0	0	0	0	0	0	0	0	0	0	0	0	0	3
CU	CU10B	WT	-16.59153193	145.2743264	2011	upland	0	0	1	0	1	1	1	2	1	4	0	1	2	0	4	2	4	0	3	NA	0	0	3	0	1	0	0	0	0	0	2	0	1	1	2	0	0	0	3	0	0	4
CU	CU10B	WT	-16.59153193	145.2743264	2012	upland	0	0	0	0	0	0	0	2	0	0	0	4	1	0	2	0	0	0	2	NA	0	0	3	0	0	0	3	0	0	0	3	0	0	0	0	0	0	0	1	0	0	5
CU	CU10B	WT	-16.59153193	145.2743264	2016	upland	0	1	0	3	0	1	4	3	0	2	0	2	2	0	6	0	0	1	1	NA	0	1	1	0	1	0	2	0	0	0	0	0	1	0	3	1	0	0	0	0	0	3
CU	CU10B	WT	-16.58995863	145.2731222	2005	upland	0	0	0	7	3	4	1	2	1	1	0	0	1	0	2	1	2	8	4	NA	0	0	1	0	0	0	0	1	0	0	2	0	0	0	0	1	0	0	0	0	0	2
CU	CU10B	WT	-16.58995863	145.2731222	2005	upland	0	0	0	2	3	1	0	3	2	0	0	2	2	0	2	1	1	1	4	NA	0	1	0	0	0	0	0	0	0	0	3	0	0	2	0	1	0	0	2	0	0	1
CU	CU10B	WT	-16.58995863	145.2731222	2005	upland	0	0	0	3	1	2	2	1	0	2	0	1	2	0	2	0	2	4	4	NA	0	1	2	0	0	0	0	4	0	0	3	0	0	0	0	0	0	0	1	0	0	1
CU	CU10B	WT	-16.58995863	145.2731222	2005	upland	2	2	0	0	2	7	5	3	0	2	0	4	6	0	5	0	1	1	4	NA	0	0	4	0	0	0	0	0	0	0	1	0	1	0	2	0	0	1	1	0	0	7
CU	CU10B	WT	-16.58995863	145.2731222	2005	upland	0	2	0	0	2	7	5	3	0	2	0	4	6	0	5	0	1	1	4	NA	0	0	4	0	0	0	0	0	0	0	1	0	1	0	2	0	0	1	1	0	0	7
CU	CU10B	WT	-16.58995863	145.2731222	2008	upland	0	0	0	3	3	0	2	0	0	0	0	2	3	0	2	0	0	4	3	NA	0	0	0	0	0	0	0	0	0	0	0	0	0	5	0	0	0	0	0	0	0	0
CU	CU10B	WT	-16.58995863	145.2731222	2010	upland	0	0	0	2	1	5	0	1	1	2	0	2	6	0	4	0	3	5	3	NA	0	0	5	0	0	0	4	0	0	0	0	0	0	3	0	0	0	0	5	0	0	4
CU	CU10B	WT	-16.58995863	145.2731222	2010	upland	1	0	0	0	0	4	4	0	0	4	0	3	5	0	6	0	0	0	1	NA	0	0	2	0	0	0	1	0	0	0	0	0	0	0	2	1	0	0	1	0	0	3
CU	CU10B	WT	-16.58995863	145.2731222	2011	upland	0	0	3	9	0	2	3	4	0	0	0	6	0	0	4	0	3	0	3	NA	0	0	3	0	0	0	0	0	0	0	0	0	2	0	1	1	0	0	1	0	0	2
CU	CU10B	WT	-16.58995863	145.2731222	2012	upland	0	0	0	0	1	0	0	1	0	0	0	1	2	0	2	0	0	0	2	NA	0	1	0	0	0	0	1	0	0	0	2	0	0	0	0	2	0	0	1	0	0	4
CU	CU10B	WT	-16.58995863	145.2731222	2014	upland	1	0	0	0	0	0	1	1	0	0	0	1	1	0	3	0	0	3	1	NA	0	0	0	0	0	0		0	0	0	0	0	1	0	0	0	0	0	0	0	0	2
CU	CU10B	WT	-16.58995863	145.2731222	2015	upland	0	0	0	1	3	4	3	0	0	1	0	1	2	0	3	0	1	3	1	NA	0	0	1	0	0	0		0		0	0	0	1	0	0	0	0		2	0	0	0
CU	CU10B	WT	-16.58995863	145.2731222	2016	upland	0	1	1	3	1	1	3	2	0	0	0	2	3	0	3	0	1	0	4	NA	0	0	1	0	0	0	4	0	0	0	0	0	2	1	0	0	0	1	3	0	0	2
CU	CU10B	WT	-16.58959378	145.2716261	2005	midland	0	3	0		0	5	3	3	0	2	0	4	1	0	3	0	4	1	1	0	0	1	3	0	1	0	0	0	0	0	3	1	2	4	2	2	0	1	6	0	0	3
CU	CU10B	WT	-16.58959378	145.2716261	2006	midland	0	1	0	2	0		0	3	0	0	0	4	1	0	3	0	3	3	2	0	0	0	5	0	0	2	0	0	1	0	1	0	0	0	1	2	0	1	4	1	0	0
CU	CU10B	WT	-16.58959378	145.2716261	2006	midland	0	0	0	0	0		0	1	0	0	0	0	1	0	0	0	2	0	1	0	0	0	0	0	2	0	0	0	0	0	0	0	0	3	0	2	0	0	1	0	0	0
CU	CU10B	WT	-16.58959378	145.2716261	2008	midland	0	0	1	3	4	0	0	5	0	0	0	4	0	0	2	0	0	0	3	0	0	1	2	0	0	0	1	0	0	0	0	0	0	3	0	2	0	0	4	0	0	0
CU	CU10B	WT	-16.58959378	145.2716261	2010	midland	0	0	0	2	0	1	1	3	1	0	0	2	3	0	8	0	0	2	3	0	0	0	4	0	0	0	5	0	0	0	0	0	0	1	1	1	0	0	3	0	0	2
CU	CU10B	WT	-16.58959378	145.2716261	2010	midland	0	0	0	0	0	1	0	1	0	0	0	1	4	0	3	0	1	0	0	0	0	0	2	0	0	0	0	0	0	0	0	0	0	0	2	0	0	0	0	0	0	2
CU	CU10B	WT	-16.58959378	145.2716261	2011	midland	0	0	0	1	2	2	2	1	0	1	0	2	1	0	5	0	4	1		0	0	0	1	0	1	2	0	0	0	0	1	0	1	1	4	0	0	0	2	0	0	2
CU	CU10B	WT	-16.58959378	145.2716261	2012	midland	0	0	0	0	0	0	0	0	0	0	0	0	0	0	1	0	0	0	0	0	0	0	0	0	0	0	0	0	0	0	2	0	0	0	0	0	0	0		0	0	1
CU	CU10B	WT	-16.58959378	145.2716261	2013	midland	0	0	0	3	0	0	0	0	0	0	2	2	3	0	4	0	1	0	2	0	0	0	0	0	0	0		0	0	0	2	0	0	0	0	0	0	0	4	0	0	1
CU	CU10B	WT	-16.58959378	145.2716261	2014	midland	0	0	2	0	0	0	0	2	0	0	0	3	2	0	4	0	0	0	3	1	0	0	0	0	0	0	4	0	0	0	1	0		0	0	0	0	0	0	0	0	3
CU	CU10B	WT	-16.58959378	145.2716261	2016	midland	0		0		0	1	1	1	0	0	0	2	2	1	0	0	0	0	4	0	0	0	1	0	0	1	2	2	0	4	0	1	0	0	2	1	0	1	4	0	0	5
CU	CU10B	WT	-16.58881219	145.2700025	2005	midland	0	2	0		0	4	3	1	0	2	0	2	3	0	4	0	2	0	4	0	0	0	0	0	0	0	0	0	0	0	1	0	1	1	0	0	0	0	3	0	0	0
CU	CU10B	WT	-16.58881219	145.2700025	2005	midland	0	0	0		4	2	0	1	2	3	0	2	0	0	2	1	1	0	2	0	0	0	3	0	0	0	0	0	0	0	4	0	0	0	2	1	0	0	1	0	0	1
CU	CU10B	WT	-16.58881219	145.2700025	2010	midland	0	0	1	2	1	2	0	2	2	0	0	6	2	0	4	0	4	0	3	0	0	0	5	0	0	0	0	0	0	0	0	0	0	0	0	1	0	0	2	0	0	5
CU	CU10B	WT	-16.58881219	145.2700025	2010	midland	0	0	0	1	0	2	0	2	0	5	0	2	3	0	5	0	4	0	0	0	0	0	3	0	0	0	0	0	0	0	0	0	0	3	0	0	0	0	1	0	0	8
CU	CU10B	WT	-16.58881219	145.2700025	2011	midland	0	0	2	1	2	3	1	1	0	3	0	2	3	0	3	0	2	0		0	0	0	2	0	0	0	0	0	0	0	0	0	1	1	0	0	0	0	0	2	0	1
CU	CU10B	WT	-16.58881219	145.2700025	2011	midland	0	0	0	3	2	3	2	3	0	3	0	2	4	0	4	0	7	4		0	0	0	2	0	1	1	0	1	1	0	1	0	1	2	1	0	0	0	4	1	0	1
CU	CU10B	WT	-16.58881219	145.2700025	2012	midland	0	0	0	0	5	2	1	3	0	3	0	2	3	0	3	0	4	1	6	0	0	0	0	0	0	0	0	0	0	0	1	0	3	2	3	3	0	2		0	0	3
CU	CU10B	WT	-16.58881219	145.2700025	2015	midland	0	1	3		3	1	6	2	0	0	0	2	2	0	1	0	5	0	4	0	1	0	0	0	0		2	0	0	0	0	0	1	0	3	0	0		2	0	0	2
CU	CU10B	WT	-16.58881219	145.2700025	2016	midland	0		0		1	0	2	1	0	0	0	2	2	0	2	0	1	0	2	0	0	0	1	0	0	2	9	0	0	0	0	0	2	1	0	0	0	0	2	1	0	4
CU	CU10B	WT	-16.58702755	145.2705526	2005	upland	2	0	0	1	1	2	2	1	0	1	0	2	6	0	3	0	4	4	4	NA	0	1	5	0	0	0	4	0	0	0	2	1	3	0	0	0	0	0	3	1	0	3
CU	CU10B	WT	-16.58702755	145.2705526	2005	upland	0	0	0	2	5	0	0	0	0	0	0	2	1	0	3	0	0	0	3	NA	0	1	3	0	0	0	0	0	0	0	2	0	0	0	0	1	0	0	3	0	0	1
CU	CU10B	WT	-16.58702755	145.2705526	2006	upland	0	0	2	0	0	1	0	0	0	0	0	0	5	0	2	0	3	4	1	NA	0	0	5	0	1	0	0	0	0	0	0	0	0	1	0	1	0	0	0	0	0	4
CU	CU10B	WT	-16.58702755	145.2705526	2008	upland	0	0	0	3	1	1	2	3	0	0	0	6	1	0	3	0	1	1	5	NA	0	0	1	0	1	0	0	0	2	0	1	0	0	0	0	3	0	1	3	1	0	2
CU	CU10B	WT	-16.58702755	145.2705526	2010	upland	0	0	0	3	0	6	0	2	0	0	0	6	5	0	5	1	2	0	3	NA	0	0	2	0	1	0	1	0	1	0	0	0	0	1	0	2	0	1	4	0	0	3
CU	CU10B	WT	-16.58702755	145.2705526	2010	upland	0	0	0	1	0	1	3	3	0	3	0	2	1	0	3	0	4	0	2	NA	0	0	1	0	0	0	0	0	1	0	0	0	0	0	2	1	0	0	4	2	0	5
CU	CU10B	WT	-16.58702755	145.2705526	2011	upland	0	0	0	4	4	3	3	1	0	5	0	5	4	0	4	0	5	1	6	NA	0	0	1	0	0	0	3	0	1	0	1	0	2	3	0	2	0	2	1	0	0	0
CU	CU10B	WT	-16.58702755	145.2705526	2012	upland	0	0	0	1	3	2	1	6	0	2	0	0	4	0	5	0	4	0	3	NA	0	0	1	0	0	2	2	0	0	0	1	0	3	3	1	2	0	2	4	0	0	2
CU	CU10B	WT	-16.58702755	145.2705526	2013	upland	0	0	0	5	1	0	0	3	0	0	0	5	4	0	7	0	1	3	6	NA	1	0	3	0	0	0	1	0	0	0	1	0	0	0	0	1	0	0	2	0	0	3
CU	CU10B	WT	-16.58544302	145.2701732	2005	upland	0	0	0	2	1	1	0	0	1	0	0	2	2	0	3	0	1	0	2	NA	0	0	3	0	0	0	0	0	0	0	1	0	0	0	0	1	0	1	4	0	0	5
CU	CU10B	WT	-16.58544302	145.2701732	2005	upland	0	0	0	4	4	4	4	1	1	4	0	4	5	0	5	0	5	2	5	NA	0	0	5	0	0	0	0	0	0	0	2	0	3	1	1	1	0	0	6	0	0	1
CU	CU10B	WT	-16.58544302	145.2701732	2005	upland	0	0	0	4	4	4	4	1	1	4	0	4	5	0	5	0	5	2	5	NA	0	0	5	0	0	0	0	0	0	0	2	0	3	1	1	1	0	0	6	0	0	1
CU	CU10B	WT	-16.58544302	145.2701732	2006	upland	0	1	0	2	0	2	0	2	0	1	0	2	0	0	4	0	2	1	3	NA	0	1	2	0	2	3	0	0	0	0	0	0	0	1	0	1	0	0	1	1	0	3
CU	CU10B	WT	-16.58544302	145.2701732	2007	upland	0	1	2	4	2	2	2	1	1	3	0	1	2	0	3	0	0	2	3	NA	0	0	2	0	0	0	0	0	0	0	0	0	0	3	1	2	0	0	3	0	0	4
CU	CU10B	WT	-16.58544302	145.2701732	2008	upland	0	0	0	0	0	0	1	0	0	0	0	4	1	0	2	0	1	4	2	NA	0	0	3	0	0	0	0	0	0	0	2	0	0	0	0	1	0	0	2	0	0	3
CU	CU10B	WT	-16.58544302	145.2701732	2010	upland	0	0	0	1	0	0	0	2	0	0	0	0	3	0	5	1	4	0	5	NA	0	0	4	0	0	0	0	0	0	0	0	0	0	1	0	2	0	0	0	0	0	2
CU	CU10B	WT	-16.58544302	145.2701732	2010	upland	0	1	0	1	1	0	3	0	0	2	0	1	2	0	2	0	2	0	3	NA	0	0	3	0	0	0	0	0	1	0	0	0	0	1	1	2	1	0	2	0	0	5
CU	CU10B	WT	-16.58544302	145.2701732	2011	upland	0	0	0	4	3	1	2	2	0	4	0	3	4	0	4	0	7	3	4	NA	0	0	1	0	0	0	0	0	0	0	1	0	1	2	0	3	0	0	4	0	0	2
CU	CU10B	WT	-16.58544302	145.2701732	2012	upland	0	1	1	3	2	1	4	3	0	4	0	4	3	1	6	0	4	0	6	NA	0	0	3	0	0	0	1	0	0	0	0	0	2	2	0	3	0	2	2	0	0	1
CU	CU10B	WT	-16.58544302	145.2701732	2014	upland	0	1	0	0	0	3	3	3	0	2	0	5	4	0	4	0	2	2	3	NA	0	0	2	0	0	0		0	1	24	0	0	0	0	0	1	0	0	1	0	0	6
CU	CU10B	WT	-16.58544302	145.2701732	2014	upland	1	0	0	1	0	1	0	4	2	3	0	5	2	0	3	0	3	0	0	NA	0	0	3	0	0	0		0	0	2	0	0	0	0	0	1	0	0	1	0	0	4
CU	CU10B	WT	-16.58544302	145.2701732	2015	upland	0	0	1	3	3	1	1	2	0	2	0	3	4	0	0	0	1	2	3	NA	1	0	0	0	0	0		0		0	0	0	2	0	1	1	0		2	0	0	2
CU	CU10B	WT	-16.58544302	145.2701732	2016	upland	0	0	0	0	1	0	1	0	0	1	0	1	2	0	1	0	1	3	3	NA	1	0	2	0	0	0	1	0	0	0	0	0	2	3	0	1	0	1	4	2	0	4
CU	CU1200	WT	-16.52920821	145.2744315	2000	upland	0	0	0	7	2	0	0	0	1	1	0	1	3	0	4	1	1	0	1	NA	0	0	9	0	0	0	0	0	0	0	1	0	0	0	0	0	0	0	2	0	0	0
CU	CU1200	WT	-16.52889842	145.2774039	2000	upland	0	0	0	3	1	0	0	0	3	1	0	1	2	0	2	1	0	0	1	NA	0	0	4	0	0	0	0	1	0	0	2	0	0	0	0	0	0	0	0	0	0	0
CU	CU1200	WT	-16.51777537	145.2731373	1996	upland	1	0	0	1	2	0	0	0	1	5	0	0	4	0	1	0	4	2	2	NA	0	0	2	0	0	0	0	0	0	0	0	0	0	0	0	1	0	0	1	0	0	3
CU	CU1200	WT	-16.51777537	145.2731373	2015	upland	0	0	0	2	3	0	0	1	1	4	0	4	3	0	3	0	3	0	1	NA	0	0	2	0	0	0		1		3	0	0	0	1	0	0	0		2	0	0	4
CU	CU1200	WT	-16.51504137	145.2703514	1996	upland	0	0	0	0	1	0	1	0	2	1	0	1	2	0	2	0	4	0	1	NA	0	0	3	0	3	0	0	0	0	0	0	0	0	0	0	0	0	0	1	0	0	1
CU	CU1200	WT	-16.51434766	145.2695145	2003	upland	0	0	0	0	0	0	1	3	1	1	0	3	0	0	2	1	1	3	1	NA	0	0	4	0	0	1	4	1	0	0	0	0	0	2	0	0	0	0	1	0	0	0
CU	CU1200	WT	-16.5121597	145.2682882	2000	upland	0	0	0	0	1	1	1	0	3	0	0	1	1	0	2	0	1	0	1	NA	0	0	4	0	0	0	0	1	0	1	0	0	0	0	0	0	0	0	1	0	0	1
CU	CU1200	WT	-16.51141152	145.2685103	1996	upland	0	0	0	5	1	0	2	0	1	1	0	0	3	0	2	0	2	2	2	NA	0	0	4	0	1	0	0	1	0	0	0	0	0	0	2	0	0	0	1	0	0	2
CU	CU1200	WT	-16.51012353	145.2722967	2003	upland	0	0	0	0	0	1	0	1	2	0	0	1	2	0	2	0	0	2	1	NA	0	0	3	0	0	0	3	0	0	0	1	0	0	3	1	1	0	0	2	0	0	1
CU	CU1200	WT	-16.50753344	145.2705212	2003	upland	0	0	0	1	1	3	0	0	0	2	0	0	1	0	3	2	1	2	3	NA	0	0	3	0	0	0	3	0	0	0	1	0	0	1	1	1	0	0	1	0	0	1
CU	CU1200	WT	-16.50462053	145.2690484	2000	upland	0	0	0	3	0	0	0	0	2	0	0	1	0	0	3	0	2	1	3	NA	1	0	7	0	0	2	0	1	0	0	1	0	0	1	0	0	0	0	0	0	0	2
CU	CU1200	WT	-16.45031402	145.201782	2002	upland	1	0	0		0	0	1	0	0	1	0	0	1	0	3		0	1	2	NA	0	0	2	0	0	0	4	0	0	0	2	0	2	0	2	0	0	0	1	0	0	0
CU	CU12A	WT	-16.51648475	145.2755187	2004	upland	0	0	0	0	0	0	0	0	2	0	0	0	0	0	5	0	2	0	2	NA	0	0	0	0	0	1	0	0	0	0	0	0	0	2	0	0	0	0	2	0	0	0
CU	CU12A	WT	-16.51648475	145.2755187	2005	upland	0	0	0	2	0	0	0	1	3	1	0	0	0	0	2	1	0	5	4	NA	0	2	4	0	0	0	1	0	0	0	0	0	0	4	0	0	0	0	0	0	0	4
CU	CU12A	WT	-16.51648475	145.2755187	2005	upland	0	0	0	0	0	0	1	1	4	2	0	5	3	0	0	0	5	0	3	NA	0	0	0	0	0	0	5	0	0	0	0	0	0	0	0	0	0	0	0	0	0	0
CU	CU12A	WT	-16.51648475	145.2755187	2005	upland	0	0	0	0	0	0	1	1	4	2	0	5	3	0	0	0	5	0	3	NA	0	0	0	0	0	0	5	0	0	0	0	0	0	0	0	0	0	0	0	0	0	0
CU	CU12A	WT	-16.51648475	145.2755187	2007	upland	0	0	0	1	0	0	1	0	1	2	0	0	2	0	3	0	4	1	1	NA	0	0	2	0	0	0	0	0	0	0	0	0	0	2	0	0	0	0	1	0	0	0
CU	CU12A	WT	-16.51648475	145.2755187	2008	upland	0	0	0	0	0	0	1	1	2	0	0	0	0	0	2	0	0	2	5	NA	0	1	0	0	0	0	0	0	0	0	0	0	0	0	0	0	0	0	0	0	0	2
CU	CU12A	WT	-16.51648475	145.2755187	2008	upland	0	0	0	0	0	0	0	0	2	0	0	1	0	0	1	0	0	0	1	NA	0	0	0	0	0	0	4	0	0	0	0	0	0	0	0	0	0	0	0	0	0	0
CU	CU12A	WT	-16.51648475	145.2755187	2008	upland	0	0	0	0	0	0	0	0	2	2	0	3	1	0	5	1	4	0	0	NA	0	1	4	0	0	0	0	0	0	2	0	0	0	0	0	0	0	0	0	0	0	0
CU	CU12A	WT	-16.51648475	145.2755187	2009	upland	0	0	0	3	0	1	0	0	3	4	0	4	2	0	5	0	4	5	3	NA	0	0	5	0	0	0	2	0	0	5	0	0	0	0	0	2	0	0	1	0	0	0
CU	CU12A	WT	-16.51648475	145.2755187	2012	upland	0	0	0	0	0	0	0	1	3	0	0	3	3	0	4	0	0	2	1	NA	0	2	2	0	0	1	0	0	0	1	0	0	0	0	0	0	0	0	3	0	0	0
CU	CU12A	WT	-16.51648475	145.2755187	2012	upland	0	0	0	0	0	0	0	2	3	0	0	4	1	0	5	0	3	0	1	NA	0	0	2	0	0	0	4	0	0	0	0	0	2	0	0	0	0	0	3	0	0	3
CU	CU12A	WT	-16.51648475	145.2755187	2014	upland	0	0	1	1	0	4	0	0	2	1	0	1	3	0	3	2	1	0	2	NA	0	0	5	0	0	0		0	0	0	0	0	0	0	0	2	0	0	0	0	2	0
CU	CU12A	WT	-16.51592165	145.2740812	2005	upland	0	0	0	1	0	0	0	2	3	0	0	0	0	0	1	1	2	0	6	NA	0	1	4	0	0	0	3	0	0	0	1	0	0	3	0	0	0	0	1	0	0	0
CU	CU12A	WT	-16.51592165	145.2740812	2005	upland	0	0	0	1	0	1	0	1	4	3	0	5	3	0	0	0	3	0	6	NA	0	0	1	0	0	0	0	0	0	0	1	1	0	0	0	2	0	0	0	0	0	0
CU	CU12A	WT	-16.51592165	145.2740812	2005	upland	0	0	0	1	0	1	0	1	4	3	0	5	3	0	0	0	3	0	6	NA	0	0	1	0	0	0	0	0	0	0	1	1	0	0	0	2	0	0	0	0	0	0
CU	CU12A	WT	-16.51592165	145.2740812	2008	upland	0	0	0	0	0	0	0	0	2	0	0	0	1	0	2	1	1	7	1	NA	0	0	2	0	0	0	0	0	0	0	0	0	0	1	0	0	0	0	0	0	0	0
CU	CU12A	WT	-16.51592165	145.2740812	2008	upland	0	0	0	0	0	0	0	0	0	0	0	0	1	0	2	0	0	0	0	NA	0	0	4	0	0	0	1	0	0	0	0	0	0	1	0	0	0	0	0	0	0	0
CU	CU12A	WT	-16.51592165	145.2740812	2009	upland	0	0	0	1	0	0	0	0	5	2	0	1	2	0	5	1	3	0	1	NA	0	0	3	0	0	0	0	0	0	0	0	0	0	0	0	1	0	0	2	0	0	2
CU	CU12A	WT	-16.51592165	145.2740812	2012	upland	0	1	0	0	0	0	0	0	3	0	0	6	2	0	6	0	0	0	0	NA	0	6	0	0	0	0	0	0	0	0	0	0	0	0	0	0	0	0	6	0	0	2
CU	CU12A	WT	-16.51592165	145.2740812	2012	upland	0	0	0	1	0	2	2	0	2	4	0	4	2	0	2	0	6	0	0	NA	0	0	6	0	0	0	0	0	0	0	2	0	1	0	0	0	0	0	1	0	0	2
CU	CU12A	WT	-16.51592165	145.2740812	2014	upland	0	0	0	0	0	0	0	0	2	0	0	5	5	0	3	1	1	0	2	NA	0	0	2	0	0	0		0	0	0	0	0	0	0	0	0	0	0	0	0	2	2
CU	CU12A	WT	-16.51592165	145.2740812	2016	upland	0	0	0	1	2	0	1	3	3	2	0	4	2	0	3	0	2	2	2	NA	0	0	2	0	0	0	0	1	0	0	0	0	0	0	0	0	0	0	2	0	0	0
CU	CU12A	WT	-16.51507882	145.2726929	2005	upland	0	0	0	0	1	0	0	1	1	0	0	1	0	0	2	1	0	2	2	NA	0	1	3	0	0	0	2	3	0	0	1	0	0	0	1	1	0	0	1	0	0	1
CU	CU12A	WT	-16.51507882	145.2726929	2005	upland	0	0	0	0	0	1	0	1	5	4	0	9	3	0	4	1	5	0	0	NA	0	0	3	0	0	0	5	0	0	0	0	2	0	0	0	0	0	0	0	0	0	2
CU	CU12A	WT	-16.51507882	145.2726929	2005	upland	0	0	0	0	0	1	0	1	5	4	0	9	3	0	4	1	5	0	0	NA	0	0	3	0	0	0	5	0	0	0	0	2	0	0	0	0	0	0	0	0	0	2
CU	CU12A	WT	-16.51507882	145.2726929	2006	upland	0	0	0	0	0	0	0	1	0	0	0	0	0	0	2	0	1	0	2	NA	0	0	6	0	0	0	0	0	0	0	0	0	0	0	0	0	0	0	4	0	0	5
CU	CU12A	WT	-16.51507882	145.2726929	2008	upland	0	0	0	0	0	0	0	1	1	0	0	3	1	0	4	1	2	4	0	NA	0	0	1	0	0	0	0	0	0	0	0	0	0	1	1	0	0	0	3	0	0	2
CU	CU12A	WT	-16.51507882	145.2726929	2008	upland	0	0	2	0	3	0	0	0	1	0	0	1	1	0	3	0	0	0	1	NA	0	0	2	0	0	0	1	0	0	0	0	0	0	2	0	0	0	0	0	0	0	0
CU	CU12A	WT	-16.51507882	145.2726929	2008	upland	0	0	0	3	0	0	0	1	2	3	0	6	1	0	3	1	3	0	2	NA	0	1	2	0	0	0	0	1	0	3	0	0	0	0	0	0	0	0	4	0	0	1
CU	CU12A	WT	-16.51507882	145.2726929	2009	upland	0	0	0	5	0	2	0	3	3	2	0	6	5	0	3	0	5	2	4	NA	0	0	3	0	0	0	0	0	0	0	1	0	0	0	0	1	0	0	6	0	0	0
CU	CU12A	WT	-16.51507882	145.2726929	2012	upland	0	0	0	0	0	0	0	4	1	3	0	4	0	0	4	0	0	0	0	NA	0	0	3	0	0	0	2	0	0	0	1	0	0	1	2	1	0	0	4	2	0	0
CU	CU12A	WT	-16.51507882	145.2726929	2012	upland	0	0	0	0	0	2	2	2	2	4	0	5	2	0	4	0	6	0	0	NA	0	0	5	0	0	0	0	0	0	0	0	0	0	0	0	0	0	0	0	0	0	4
CU	CU12A	WT	-16.51507882	145.2726929	2014	upland	0	0	0	4	0	2	0	2	3	2	0	5	2	0	6	0	0	1	3	NA	0	1	4	0	0	1		0	0	5	0	0	0	0	0	0	0	0	1	0	2	3
CU	CU12A	WT	-16.51507882	145.2726929	2016	upland	0	0	3	1	1	0	0	8	0	1	0	4	0	0	3	0	3	0	3	NA	0	0	5	0	1	0	0	1	0	0	0	1	0	0	0	0	0	0	1	0	0	3
CU	CU12A	WT	-16.51421387	145.2708178	2005	upland	0	0	0	1	3	2	1	2	1	0	0	6	1	0	2	1	0	0	2	NA	0	1	6	0	0	1	0	2	0	0	1	0	0	0	1	1	0	1	3	0	0	0
CU	CU12A	WT	-16.51421387	145.2708178	2005	upland	0	0	0	4	3	2	0	0	5	1	0	2	3	0	2	1	2	0	3	NA	0	0	7	0	0	1	0	0	0	0	0	0	0	0	0	0	0	0	2	0	0	0
CU	CU12A	WT	-16.51421387	145.2708178	2006	upland	0	0	0	1	0	0	0	2	0	0	0	4	0	0	3	0	0	0	1	NA	0	0	0	0	0	0	0	0	0	0	0	0	0	0	0	1	0	0	3	0	0	2
CU	CU12A	WT	-16.51421387	145.2708178	2007	upland	1	0	0	0	0	0	1	1	4	2	0	2	3	0	2	1	1	2	1	NA	0	0	6	0	0	0	0	0	0	0	0	0	0	2	0	1	0	0	1	0	0	4
CU	CU12A	WT	-16.51421387	145.2708178	2008	upland	0	0	1	0	0	0	0	3	1	0	0	0	2	0	3	0	1	2	0	NA	0	1	1	0	0	0	0	0	0	0	0	0	0	0	0	0	0	0	1	0	0	0
CU	CU12A	WT	-16.51421387	145.2708178	2008	upland	1	0	0	1	0	1	2	0	1	0	0	2	1	0	1	0	0	0	1	NA	0	1	1	0	0	0	0	0	0	1	0	0	0	0	0	1	0	0	0	0	0	8
CU	CU12A	WT	-16.51421387	145.2708178	2009	upland	0	0	0	3	2	0	2	3	2	2	0	2	1	0	4	2	1	7	1	NA	0	0	2	0	0	0	0	1	0	0	0	0	0	0	0	0	0	0	3	0	0	2
CU	CU12A	WT	-16.51421387	145.2708178	2010	upland	0	0	0	1	0	0	0	0	0	0	0	5	3	0	4	0	1	0	0	NA	0	0	2	0	0	0	0	0	0	0	0	0	0	0	0	0	0	0	0	0	0	2
CU	CU12A	WT	-16.51421387	145.2708178	2012	upland	0	0	0	0	0	1	1	1	3	4	0	7	1	0	9	0	0	0	3	NA	0	9	0	0	0	2	1	0	0	0	0	0	0	0	0	0	0	0	1	1	0	8
CU	CU12A	WT	-16.51421387	145.2708178	2012	upland	0	0	0	0	2	0	0	0	3	2	0	8	0	0	4	0	0	0	8	NA	0	0	1	0	0	0	0	0	0	0	3	0	0	0	0	1	0	0	1	0	0	0
CU	CU12A	WT	-16.51421387	145.2708178	2014	upland	0	0	0	0	2	0	0	2	2	0	0	3	2	0	3	0	0	1	0	NA	0	0	3	0	0	0		0	0	2	0	0	0	0	0	0	0	0	1	0	0	1
CU	CU12A	WT	-16.51421387	145.2708178	2016	upland	0	0	0	4	1	3	1	1	3	2	0	2	1	0	4	0	4	0	1	NA	0	1	5	0	0	1	0	0	0	0	0	0	1	0	0	0	0	0	3	0	0	4
CU	CU12A	WT	-16.51257598	145.270542	2005	upland	2	0	0	1	0	1	0	4	1	1	0	3	1	0	2	0	0	0	2	NA	0	0	5	0	0	0	1	0	0	0	0	0	0	0	0	1	0	0	3	0	0	0
CU	CU12A	WT	-16.51257598	145.270542	2005	upland	0	0	0	3	1	0	2	3	2	5	0	2	2	0	3	1	2	0	1	NA	0	1	3	0	0	0	0	2	0	0	1	0	0	0	0	0	0	0	3	0	0	1
CU	CU12A	WT	-16.51257598	145.270542	2008	upland	0	0	0	0	0	0	0	0	0	1	0	0	0	0	3	1	0	0	0	NA	0	0	0	0	0	0	0	0	0	1	0	0	0	0	0	0	0	0	1	0	0	0
CU	CU12A	WT	-16.51257598	145.270542	2008	upland	1	0	0	0	0	0	0	0	1	0	0	1	0	0	3	0	1	0	1	NA	0	0	1	0	0	0	0	0	0	0	0	0	0	0	0	0	0	0	0	0	0	2
CU	CU12A	WT	-16.51257598	145.270542	2008	upland	0	0	2	3	1	2	3	0	2	3	0	2	1	0	4	2	4	0	2	NA	0	0	6	0	0	0	0	1	0	4	0	0	1	0	0	0	0	0	2	0	0	2
CU	CU12A	WT	-16.51257598	145.270542	2009	upland	0	0	0	5	2	0	0	2	5	3	0	3	2	0	7	0	1	7	1	NA	0	1	5	0	0	0	5	0	0	0	0	0	0	0	2	3	0	0	1	0	0	1
CU	CU12A	WT	-16.51257598	145.270542	2012	upland	0	1	0	0	0	0	0	0	5	2	0	5	4	0	4	0	0	0	1	NA	0	2	1	0	0	0	0	0	0	0	0	0	0	1	1	0	0	0	4	1	0	1
CU	CU12A	WT	-16.51257598	145.270542	2012	upland	0	0	0	4	0	0	1	1	2	1	0	4	0	0	2	0	0	0	3	NA	0	5	0	0	0	0	0	0	0	0	1	0	0	0	0	0	0	0	2	0	0	0
CU	CU12A	WT	-16.51257598	145.270542	2012	upland	0	0	0	0	1	0	0	3	0	0	0	2	0	0	3	0	0	0	3	NA	0	0	4	0	0	0	0	0	0	0	0	0	0	0	0	2	0	0	0	0	0	0
CU	CU12A	WT	-16.51257598	145.270542	2015	upland	0	0	2	0	1	0	0	0	3	2	0	2	0	0	2	3	1	2	0	NA	0	0	2	0	0	0		1		2	0	0	0	0	0	0	0		1	0	0	1
CU	CU12A	WT	-16.51257598	145.270542	2015	upland	0	0	0	0	2	0	0	2	1	2	0	3	3	0	3	2	2	0	1	NA	0	0	3	0	0	0		0		0	0	0	0	0	0	0	0		3	0	0	0
CU	CU12A	WT	-16.51257598	145.270542	2016	upland	0	0	0	1	2	1	1	1	4	2	0	4	1	0	2	0	0	0	1	NA	0	1	5	0	0	0	2	0	0	0	1	0	0	0	0	0	0	0	4	0	0	0
CU	CU12A	WT	-16.51080469	145.2694337	2005	upland	0	0	0	2	1	2	0	0	2	0	0	3	0	0	4	2	1	0	2	NA	0	1	6	0	0	0	0	0	1	0	2	0	0	0	0	2	0	0	1	0	0	0
CU	CU12A	WT	-16.51080469	145.2694337	2005	upland	0	0	0	6	1	1	3	1	4	5	0	5	1	0	4	1	4	0	2	NA	0	0	7	0	0	0	0	1	0	0	2	0	0	0	0	0	0	0	4	0	0	0
CU	CU12A	WT	-16.51080469	145.2694337	2006	upland	0	0	0	0	0	1	0	1	0	0	0	6	0	0	3	0	0	0	1	NA	0	0	4	0	0	0	4	0	0	2	0	0	0	0	0	0	0	0	4	0	0	0
CU	CU12A	WT	-16.51080469	145.2694337	2007	upland	0	0	0	0	0	0	0	1	0	0	0	4	0	0	4	0	0	0	0	NA	0	0	3	0	0	0	0	0	0	1	0	0	0	0	0	0	0	0	2	0	0	0
CU	CU12A	WT	-16.51080469	145.2694337	2007	upland	0	0	0	0	0	0	0	1	5	4	0	0	2	0	2	0	1	1	0	NA	0	0	2	0	0	0	0	0	0	0	0	0	0	0	0	0	0	0	2	0	0	4
CU	CU12A	WT	-16.51080469	145.2694337	2008	upland	0	0	0	0	0	0	0	0	2	0	0	1	0	0	2	0	0	0	1	NA	0	0	4	0	0	0	0	1	0	0	0	0	0	0	1	0	0	0	1	0	0	3
CU	CU12A	WT	-16.51080469	145.2694337	2008	upland	0	0	0	0	0	1	0	1	2	0	0	0	0	0	1	0	1	0	1	NA	0	0	0	0	0	0	1	0	0	0	0	0	0	0	0	0	0	0	0	0	0	0
CU	CU12A	WT	-16.51080469	145.2694337	2009	upland	0	0	0	1	1	1	1	3	3	4	0	2	3	0	6	2	2	1	2	NA	0	0	4	0	0	0	0	3	0	0	0	0	0	0	0	0	0	0	3	0	0	4
CU	CU12A	WT	-16.51080469	145.2694337	2010	upland	0	0	0	2	0	0	0	1	3	2	0	2	0	0	3	0	2	1	0	NA	0	0	1	0	0	0	0	2	0	3	0	0	0	0	0	0	0	0	2	0	0	3
CU	CU12A	WT	-16.51080469	145.2694337	2012	upland	0	0	0	0	0	0	2	2	2	6	0	2	3	0	8	0	0	1	2	NA	0	5	0	0	0	0	1	0	0	0	0	0	0	0	0	0	0	0	5	0	0	0
CU	CU12A	WT	-16.51080469	145.2694337	2012	upland	0	0	0	0	0	1	2	2	5	2	0	4	0	2	3	1	0	0	3	NA	0	0	5	0	0	0	6	0	0	4	0	0	0	0	0	0	0	0	1	0	0	0
CU	CU12A	WT	-16.51080469	145.2694337	2013	upland	0	0	0	3	0	1	0	4	4	2	0	4	3	0	5	1	0	0	2	NA	0	0	4	0	0	1	0	1	0	7	1	0	0	0	0	2	0	0	0	0	0	0
CU	CU12A	WT	-16.51080469	145.2694337	2015	upland	0	0	0	4	1	0	2	1	4	4	0	1	0	0	2	2	4	0	1	NA	0	0	2	0	0	0		0		2	0	0	0	0	0	0	0		1	0	0	4
CU	CU12A	WT	-16.51080469	145.2694337	2016	upland	0	0	0	0	4	2	2	1	2	2	0	1	1	0	2	0	0	0	4	NA	0	0	4	0	0	0	5	0	0	1	1	0	1	0	1	0	0	0	1	0	0	0
CU	CU1A	WT	-16.47135942	145.3237472	2004	lowland	0	0	0	0	0	NA	0	0	0	0	0	0	0	0	0	NA	0	0	0	1	1	0	NA	0	0	0	0	NA	0	0	0	0	1	1	NA	1	0	0	0	0	3	0
CU	CU1A	WT	-16.47135942	145.3237472	2004	lowland	0	0	1	0	0	NA	0	0	0	0	0	0	2	3	2	NA	0	1	0	1	4	1	NA	0	0	0	1	NA	0	0	1	0	0	6	NA	1	0	0	0	0	4	1
CU	CU1A	WT	-16.47135942	145.3237472	2004	lowland	0	0	1	0	1	NA	0	0	0	0	0	0	1	3	2	NA	0	2	0	1	0	0	NA	0	1	0	0	NA	0	0	1	0	0	2	NA	2	0	0	0	0	3	0
CU	CU1A	WT	-16.47135942	145.3237472	2004	lowland	0	0	0	0	1	NA	1	0	0	0	0	0	0	0	0	NA	0	0	0	1	2	0	NA	0	1	0	0	NA	0	0	0	0	1	0	NA	1	0	1	0	0	2	0
CU	CU1A	WT	-16.47135942	145.3237472	2005	lowland	0	0	0	0	1	NA	0	0	0	0	0	0	1	2	3	NA	0	4	0	2	1	1	NA	0	0	0	0	NA	0	0	0	0	0	0	NA	1	0	0	0	0	0	0
CU	CU1A	WT	-16.47135942	145.3237472	2006	lowland	0	0	0	0	0	NA	0	0	0	0	0	0	1	5	1	NA	0	2	0	3	1	0	NA	0	0	0	0	NA	0	0		0	0	2	NA	0	0	0	0	0	4	1
CU	CU1A	WT	-16.47135942	145.3237472	2007	lowland	0	0	0	0	0	NA	0	0	0	0	0	1	1	3	1	NA	0	0	0	2	0	0	NA	0	0	0	0	NA	0	0	0	0	0	1	NA	0	0	1	0	0	1	0
CU	CU1A	WT	-16.47135942	145.3237472	2008	lowland	0	0	0	0	0	NA	0	0	0	0	0	0	1	1	1	NA	0	2	0	2	0	0	NA	0	1	0	0	NA	0	0	0	0	0	0	NA	0	0	0	0	0	2	0
CU	CU1A	WT	-16.47135942	145.3237472	2008	lowland	0	0	1	0	1	NA	0	0	0	0	0	2	2	6	2	NA	2	3	0	3	1	0	NA	0	2	0	0	NA	0	0	1	0	1	0	NA	1	0	1	0	1	5	2
CU	CU1A	WT	-16.47135942	145.3237472	2008	lowland	0	0	0	0	0	NA	0	0	0	0	0	0	4	5	3	NA	0	0	0	0	2	0	NA	0	0	0	0	NA	0	0	1	0	0	2	NA	1	0	2	0	0	4	0
CU	CU1A	WT	-16.47135942	145.3237472	2008	lowland	0	0	0	0	0	NA	0	0	0	0	0	0	0	2	1	NA	0	5	0	4	0	3	NA	0	1	0	10	NA	0	0	1	0	1	1	NA	0	1	1	0	0	3	0
CU	CU1A	WT	-16.47135942	145.3237472	2009	lowland	0	0	1	0	0	NA	2	0	0	0	0	0	0	4	3	NA	0	3	0	7	0	1	NA	0	2	0	0	NA	0	0	0	0	0	2	NA	1	0	0	0	2	5	0
CU	CU1A	WT	-16.47135942	145.3237472	2010	lowland	0	0	1	0	0	NA	0	0	0	0	0	0	2	1	1	NA	2	13	0	5	2	1	NA	0	2	1	0	NA	0	0	2	0	0	4	NA	0	0	0	1	1	3	1
CU	CU1A	WT	-16.47135942	145.3237472	2012	lowland	0	0	0	0	1	NA	0	0	0	0	0	0	0	5	1	NA	0	0	0	3	1	0	NA	0	0	0	0	NA	0	0	1	0	2	3	NA	0	1	1	0	1	6	0
CU	CU1A	WT	-16.47135942	145.3237472	2012	lowland	0	0	0	0	0	NA	1	0	0	0	0	0	0	8	0	NA	0	0	0	3	2	0	NA	0	0	0	2	NA	0	0	4	0	2	3	NA	2	1	0	0	3	5	0
CU	CU1A	WT	-16.47135942	145.3237472	2014	lowland	0	0	0	0	0	NA	0	0	0	0	0	1	0	2	2	NA	0	0	0	3	2	3	NA	0	0	0	0	NA	0	0	0	0	0	3	NA	0	0	0	0	2	4	0
CU	CU1A	WT	-16.47135942	145.3237472	2015	lowland	0	0	0	0	0	NA	1	0	0	0	0	0	1	5	0	NA	0	0	0	4		0	NA	0	2	0	0	NA	0	1	1	0		4	NA	1			0		3	0
CU	CU1A	WT	-16.47135942	145.3237472	2016	lowland	0	0	0	0	0	NA	1	0	0	0	0	0	0	3	1	NA	0	3	0	2	0	1	NA	0	1	0	0	NA	0	0	6	1	0		NA	1	0	0	0	1	0	0
CU	CU1A	WT	-16.4710519	145.3203315	2004	lowland	0	0	0	0	0	NA	0	0	0	0	0	0	0	2	0	NA	0	0	0	2	2	0	NA	0	0	0	0	NA	0	0	1	0	1	0	NA	0	0	0	0	0	3	0
CU	CU1A	WT	-16.4710519	145.3203315	2004	lowland	0	0	2	0	0	NA	0	0	0	0	0	0	3	2	2	NA	0	2	0	2	2	0	NA	1	0	0	0	NA	0	0	0	0	0	1	NA	1	0	0	0	1	4	1
CU	CU1A	WT	-16.4710519	145.3203315	2004	lowland	0	0	0	0	0	NA	0	1	0	0	0	0	4	2	3	NA	0	11	0	5	1	1	NA	0	0	0	0	NA	0	0	0	0	4	5	NA	2	5	1	0	2	3	0
CU	CU1A	WT	-16.4710519	145.3203315	2004	lowland	0	0	0	0	0	NA	0	0	0	0	0	0	0	3	1	NA	0	0	0	3	1	0	NA	0	0	0	0	NA	1	0	0	0	1	2	NA	2	0	0	0	1	4	0
CU	CU1A	WT	-16.4710519	145.3203315	2005	lowland	0	0	5	0	0	NA	2	0	0	0	0	0	2	2	1	NA	0	5	0	3	1	1	NA	0	0	0	0	NA	0	0	0	0	0	3	NA	1	0	0	0	2	2	0
CU	CU1A	WT	-16.4710519	145.3203315	2006	lowland	0	0	0	0	0	NA	0	1	0	0	0	0	0	3	0	NA	0	4	0	5	2	1	NA	0	0	0	0	NA	0	0		0	0	3	NA	2	1	2	0	2	5	0
CU	CU1A	WT	-16.4710519	145.3203315	2008	lowland	0	0	2	1	0	NA	3	0	0	0	0	3	0	1	2	NA	0	1	0	1	0	1	NA	2	2	2	0	NA	0	0	0	0	2	2	NA	1	0	1	0	1	4	0
CU	CU1A	WT	-16.4710519	145.3203315	2008	lowland	0	0	0	0	3	NA	0	0	0	0	0	0	5	3	3	NA	0	0	0	0	1	3	NA	1	0	0	0	NA	0	0	7	0	0	2	NA	3	0	1	0	0	4	0
CU	CU1A	WT	-16.4710519	145.3203315	2008	lowland	0	0	0	0	3	NA	4	0	0	0	0	0	0	5	0	NA	0	0	0	5	2	1	NA	1	0	1	0	NA	0	0	0	0	2	2	NA	4	3	2	0	4	4	0
CU	CU1A	WT	-16.4710519	145.3203315	2008	lowland	0	0	0	0	0	NA	0	0	0	0	0	0	0	0	0	NA	0	5	0	4	1	0	NA	0	5	0	1	NA	0	0	0	1	2	2	NA	1	1	0	0	3	7	0
CU	CU1A	WT	-16.4710519	145.3203315	2008	lowland	0	1	0	0	0	NA	0	0	0	0	0	0	0	5	0	NA	0	5	0	5	1	0	NA	3	2	0	1	NA	0	0	0	0	3	3	NA	3	1	0	0	2	3	0
CU	CU1A	WT	-16.4710519	145.3203315	2009	lowland	0	0	1	0	0	NA	0	0	0	0	0	1	0	3	2	NA	0	6	0	3	2	4	NA	2	1	0	0	NA	0	0	0	0	0	3	NA	1	0	0	0	2	5	1
CU	CU1A	WT	-16.4710519	145.3203315	2010	lowland	0	0	3	0	0	NA	0	0	0	0	0	0	2	2	0	NA	0	0	0	4	1	0	NA	2	0	0	0	NA	0	0	1	0	0	3	NA	3	0	0	0	1	2	0
CU	CU1A	WT	-16.4710519	145.3203315	2012	lowland	0	0	0	0	0	NA	3	0	0	0	0	0	0	4	1	NA	0	0	0	5	2	3	NA	0	1	0	0	NA	0	0	1	1	2	4	NA	1	0	0	0	2	2	1
CU	CU1A	WT	-16.4710519	145.3203315	2015	lowland	0	0	0	1	0	NA	2	0	0	0	0	0	0	5	0	NA	0	0	0	4		0	NA	0	0	0	0	NA	0	0	0	0		1	NA	4			0		4	0
CU	CU1A	WT	-16.4710519	145.3203315	2016	lowland	0	0	0	0	0	NA	0	0	0	0	0	0	0	1	0	NA	0	0	0	1	1	1	NA	0	1	0	0	NA	0	0	0	0	1		NA	1	1	1	0	2	2	0
CU	CU1A	WT	-16.4704621	145.3245416	2004	lowland	2	1	0	0	0	NA	2	0	0	0	0	0	1	2	1	NA	0	0	0	3	2	1	NA	0	0	0	0	NA	0	0	0	0	1	0	NA	0	0	0	0	0	5	0
CU	CU1A	WT	-16.4704621	145.3245416	2004	lowland	0	0	1	0	0	NA	0	0	0	0	0	0	1	1	1	NA	0	0	0	2	2	0	NA	0	0	0	0	NA	0	0	0	0	0	2	NA	0	0	0	0	0	1	1
CU	CU1A	WT	-16.4704621	145.3245416	2004	lowland	0	0	1	0	1	NA	0	0	0	0	0	1	0	4	0	NA	0	0	0	3	0	0	NA	1	0	0	0	NA	0	0	0	0	0	3	NA	2	0	1	0	0	5	0
CU	CU1A	WT	-16.4704621	145.3245416	2004	lowland	0	0	0	0	0	NA	0	0	0	0	0	0	0	0	0	NA	0	0	0	2	1	0	NA	0	0	0	0	NA	0	0	0	0	1	1	NA	1	0	1	0	0	3	0
CU	CU1A	WT	-16.4704621	145.3245416	2005	lowland	0	0	0	0	3	NA	0	0	0	0	0	0	3	4	3	NA	0	2	0	4	0	1	NA	0	2	1	1	NA	0	0	2	0	0	1	NA	0	0	1	0	0	3	0
CU	CU1A	WT	-16.4704621	145.3245416	2005	lowland	0	0	0	0	1	NA	0	0	0	0	0	0	0	0	0	NA	0	0	0	0	1	0	NA	0	0	0	0	NA	0	0	0	0	2	0	NA	0	0	0	0	0	1	0
CU	CU1A	WT	-16.4704621	145.3245416	2005	lowland	0	0	0	0	1	NA	0	0	0	0	0	0	0	0	0	NA	0	0	0	0	1	0	NA	0	0	0	0	NA	0	0	0	0	2	0	NA	0	0	0	0	0	1	0
CU	CU1A	WT	-16.4704621	145.3245416	2006	lowland	0	0	0	0	0	NA	0	0	0	0	0	1	0	5	0	NA	0	0	0	5	1	1	NA	0	1	0	2	NA	0	0		0	0	2	NA	1	0	1	0	2	6	0
CU	CU1A	WT	-16.4704621	145.3245416	2007	lowland	0	0	0	0	0	NA	0	0	0	0	0	2	0	2	0	NA	0	0	0	1	0	1	NA	0	0	0	0	NA	0	0	0	0	0	0	NA	0	0	1	0	0	1	2
CU	CU1A	WT	-16.4704621	145.3245416	2007	lowland	0	0	5	0	0	NA	2	0	0	0	0	0	1	1	0	NA	0	0	0	3	2	0	NA	2	2	0	0	NA	0	0	0	0	1	4	NA	0	0	0	0	0	3	0
CU	CU1A	WT	-16.4704621	145.3245416	2008	lowland	0	0	0	0	0	NA	0	0	0	0	0	0	1	3	1	NA	0	5	0	3	1	0	NA	1	0	2	0	NA	0	0	1	0	0	3	NA	2	0	0	0	0	3	0
CU	CU1A	WT	-16.4704621	145.3245416	2008	lowland	0	0	1	1	1	NA	0	0	0	0	0	1	0	4	1	NA	0	1	0	2	2	0	NA	0	0	0	0	NA	0	0	0	0	1	0	NA	0	0	1	0	3	5	0
CU	CU1A	WT	-16.4704621	145.3245416	2008	lowland	0	0	0	0	3	NA	0	0	0	0	0	0	0	5	0	NA	0	0	0	4	0	4	NA	1	1	0	2	NA	0	0	0	0	2	4	NA	3	2	0	0	0	4	0
CU	CU1A	WT	-16.4704621	145.3245416	2009	lowland	0	0	0	0	0	NA	0	0	0	0	0	0	0	5	2	NA	0	2	0	6	2	2	NA	1	1	0	0	NA	0	0	0	0	0	3	NA	1	0	0	0	0	5	0
CU	CU1A	WT	-16.4704621	145.3245416	2010	lowland	0	0	0	0	0	NA	1	0	0	0	0	2	0	0	2	NA	0	0	0	3	1	1	NA	1	1	0	0	NA	0	0	1	0	0	3	NA	0	1	1	0	0	3	0
CU	CU1A	WT	-16.4704621	145.3245416	2012	lowland	0	0	0	0	0	NA	0	0	0	0	0	0	0	2	0	NA	0	0	0	0	2	0	NA	0	0	0	0	NA	0	0	1	0	0	1	NA	0	0	0	0	1	4	0
CU	CU1A	WT	-16.4704621	145.3245416	2012	lowland	0	0	0	0	0	NA	2	0	0	0	0	0	2	2	1	NA	0	1	0	4	0	2	NA	0	0	0	0	NA	0	0	2	0	0	0	NA	1	0	0	0	0	3	0
CU	CU1A	WT	-16.4704621	145.3245416	2013	lowland	0	0	0	0	0	NA	0	0	0	0	0	1	1	3	2	NA	0	0	0	3	0	1	NA	0	2	0	0	NA	0	0	1	0	0	2	NA	1	1	0	0	0	4	0
CU	CU1A	WT	-16.4704621	145.3245416	2014	lowland	0	0	0	0	0	NA	2	0	0	0	0	0	0	6	5	NA	1	0	0	4	2	0	NA	0	0	0	0	NA	0	0	2	1	0	1	NA	0	1	0	0	0	3	0
CU	CU1A	WT	-16.4704621	145.3245416	2015	lowland	0	0	0	0	0	NA	0	0	0	0	0	0	0	5	0	NA	0	1	0	4		0	NA	2	0	0	0	NA	0	0	0	0		1	NA	0			0		4	0
CU	CU1A	WT	-16.4704621	145.3245416	2016	lowland	0	0	0	0	0	NA	1	0	0	0	0	0	1	1	0	NA	0	1	0	1	2	0	NA	0	0	0	0	NA	0	0	1	0	0		NA	0	0	0	0	0	3	0
CU	CU1A	WT	-16.47014792	145.3202924	2004	lowland	0	0	0	0	0	NA	0	0	0	0	0	0	0	2	0	NA	0	0	0	3	1	0	NA	1	0	0	0	NA	0	0	0	0	1	1	NA	2	0	0	0	0	2	0
CU	CU1A	WT	-16.47014792	145.3202924	2005	lowland	0	1	3	0	0	NA	0	0	0	0	0	0	3	1	2	NA	0	6	0	1	2	1	NA	0	1	0	0	NA	0	0	2	0	1	4	NA	2	2	5	0	1	3	0
CU	CU1A	WT	-16.47014792	145.3202924	2008	lowland	0	0	0	0	0	NA	0	0	0	0	0	0	5	2	2	NA	0	0	0	0	0	3	NA	0	0	0	0	NA	0	0	1	0	0	4	NA	1	0	1	0	0	6	0
CU	CU1A	WT	-16.47014792	145.3202924	2008	lowland	0	0	0	0	0	NA	2	0	0	0	0	0	0	2	0	NA	0	0	0	3	1	2	NA	0	0	0	0	NA	0	1	0	0	0	2	NA	2	0	2	0	0	4	0
CU	CU1A	WT	-16.47014792	145.3202924	2009	lowland	0	0	0	0	0	NA	0	0	0	0	0	0	1	3	2	NA	0	2	0	3	0	0	NA	0	0	0	0	NA	0	0	2	0	0	2	NA	1	0	0	0	3	3	1
CU	CU1A	WT	-16.47014792	145.3202924	2010	lowland	0	0	0	0	0	NA	0	0	0	0	0	0	0	4	1	NA	0	0	0	4	1	2	NA	0	0	0	0	NA	0	0	1	0	0	1	NA	0	0	0	0	0	1	0
CU	CU1A	WT	-16.47014792	145.3202924	2013	lowland	0	0	0	0	0	NA	0	0	0	0	0	1	2	4	6	NA	0	0	0	3	0	1	NA	0	0	0	0	NA	0	0	3	0	0	3	NA	0	1	0	0	0	4	0
CU	CU1A	WT	-16.47014792	145.3202924	2014	lowland	0	0	0	0	0	NA	0	0	0	0	0	1	0	0	2	NA	0	2	0	2	0	0	NA	0	2	0	0	NA	0	0	0	0	0	0	NA	0	0	0	0	0	4	0
CU	CU1A	WT	-16.47013084	145.3226714	2004	lowland	0	0	1	0	1	NA	3	0	0	0	0	0	0	0	1	NA	0	2	0	2	2	2	NA	0	1	0	0	NA	0	1	1	0	1	2	NA	1	0	0	1	0	3	0
CU	CU1A	WT	-16.47013084	145.3226714	2004	lowland	0	0	1	0	0	NA	0	0	0	0	1	0	3	4	2	NA	0	1	0	5	2	1	NA	0	0	0	0	NA	0	0	1	0	0	3	NA	0	0	1	0	1	2	1
CU	CU1A	WT	-16.47013084	145.3226714	2004	lowland	0	0	0	0	1	NA	1	0	0	0	0	0	2	6	2	NA	1	4	0	4	0	2	NA	0	1	1	0	NA	0	0	1	0	0	4	NA	3	2	0	0	1	6	1
CU	CU1A	WT	-16.47013084	145.3226714	2004	lowland	0	0	0	0	1	NA	0	0	0	0	0	0	0	1	0	NA	0	2	0	1	0	0	NA	0	0	0	0	NA	0	0	1	0	1	0	NA	2	0	0	0	0	4	0
CU	CU1A	WT	-16.47013084	145.3226714	2005	lowland	0	0	0	0	2	NA	2	0	0	0	0	0	2	6	2	NA	0	3	0	3	0	4	NA	0	0	0	0	NA	0	0	1	0	0	2	NA	1	1	3	0	0	2	1
CU	CU1A	WT	-16.47013084	145.3226714	2006	lowland	0	2	0	2	0	NA	0	0	0	0	0	0	2	6	2	NA	0	0	0	3	1	0	NA	0	2	0	0	NA	0	0		0	0	1	NA	1	0	0	0	2	5	0
CU	CU1A	WT	-16.47013084	145.3226714	2006	lowland	0	0	0	0	1	NA	2	0	0	0	0	0	0	6	1	NA	0	2	0	4	0	3	NA	1	0	0	0	NA	0	1		0	0	1	NA	4	1	2	0	6	3	0
CU	CU1A	WT	-16.47013084	145.3226714	2007	lowland	0	0	0	0	1	NA	2	0	0	0	0	3	1	3	0	NA	0	1	0	0	0	0	NA	0	1	0	0	NA	0	0	0	0	0	0	NA	0	0	1	0	0	1	0
CU	CU1A	WT	-16.47013084	145.3226714	2007	lowland	0	1	3	0	1	NA	1	0	1	0	0	0	0	3	1	NA	0	2	0	3	2	0	NA	0	0	0	0	NA	0	0	2	0	2	2	NA	3	0	0	0	2	1	0
CU	CU1A	WT	-16.47013084	145.3226714	2008	lowland	0	0	0	0	0	NA	1	0	0	0	0	0	0	0	1	NA	0	0	0	0	0	0	NA	0	1	0	0	NA	0	0	0	0	0	0	NA	0	0	0	0	0	1	0
CU	CU1A	WT	-16.47013084	145.3226714	2008	lowland	0	0	0	0	0	NA	2	0	0	0	0	0	3	2	1	NA	0	4	0	2	2	0	NA	0	1	0	0	NA	0	0	0	0	0	0	NA	2	0	0	0	0	2	0
CU	CU1A	WT	-16.47013084	145.3226714	2008	lowland	0	1	0	0	1	NA	1	0	0	0	0	2	2	3	3	NA	1	6	0	4	1	6	NA	2	0	0	0	NA	0	0	1	0	0	3	NA	3	1	1	0	1	8	1
CU	CU1A	WT	-16.47013084	145.3226714	2008	lowland	0	0	0	0	2	NA	3	0	0	0	0	0	0	4	0	NA	0	0	0	5	3	9	NA	1	0	0	0	NA	0	0	0	0	3	5	NA	3	3	3	0	0	3	0
CU	CU1A	WT	-16.47013084	145.3226714	2009	lowland	0	0	0	0	0	NA	0	0	0	0	0	0	3	3	1	NA	0	0	0	6	2	1	NA	0	0	0	0	NA	0	0	2	0	0	5	NA	1	0	0	0	0	4	0
CU	CU1A	WT	-16.47013084	145.3226714	2010	lowland	0	0	1	0	1	NA	0	0	0	0	0	1	2	4	2	NA	0	3	0	3	1	1	NA	0	0	0	0	NA	0	0	3	0	0	1	NA	2	1	0	0	1	5	0
CU	CU1A	WT	-16.47013084	145.3226714	2012	lowland	0	0	0	0	0	NA	1	0	0	0	1	0	0	4	0	NA	0	0	0	6	1	0	NA	0	0	0	0	NA	0	0	2	0	2	1	NA	0	0	0	0	0	6	0
CU	CU1A	WT	-16.47013084	145.3226714	2012	lowland	0	0	0	0	1	NA	2	0	0	0	0	0	0	4	1	NA	1	0	0	4	1	4	NA	0	2	0	1	NA	0	0	1	0	2	2	NA	1	0	0	0	2	7	0
CU	CU1A	WT	-16.47013084	145.3226714	2013	lowland	0	0	0	0	0	NA	0	0	0	0	0	1	0	4	3	NA	0	0	0	4	3	0	NA	1	1	2	2	NA	0	0	2	0	0	3	NA	2	0	0	0	0	2	0
CU	CU1A	WT	-16.47013084	145.3226714	2014	lowland	0	0	0	0	0	NA	0	0	0	0	0	0	1	0	2	NA	0	1	0	8	2	3	NA	0	0	0	0	NA	0	0	0	0	0	4	NA	0	0	0	0	1	2	0
CU	CU1A	WT	-16.47013084	145.3226714	2015	lowland	0	0	0	0	0	NA	1	0	0	0	0	0	0	0	6	NA	0	3	0	5		0	NA	1	2	0	0	NA	0	0	0	0		6	NA	1			0		5	0
CU	CU1A	WT	-16.47013084	145.3226714	2016	lowland	0	0	0	0	0	NA	1	0	0	0	0	0	0	1	1	NA	0	1	0	1	0	0	NA	0	0	0	0	NA	0	0	0	0	2		NA	0	0	0	0	1	4	0
CU	CU1A	WT	-16.46974074	145.3258683	2004	lowland	0	0	0	0	0	NA	0	0	0	0	0	0	0	2	0	NA	0	0	0	3	0	0	NA	0	0	0	4	NA	0	0	0	0	0	1	NA	0	0	0	0	1	2	0
CU	CU1A	WT	-16.46974074	145.3258683	2004	lowland	0	0	3	0	0	NA	0	0	0	0	0	0	0	3	2	NA	0	0	0	3	1	0	NA	0	0	0	0	NA	0	0	1	0	0	1	NA	0	0	0	0	0	2	0
CU	CU1A	WT	-16.46974074	145.3258683	2004	lowland	0	1	0	0	1	NA	2	0	0	0	0	0	2	3	1	NA	0	3	0	4	0	0	NA	0	2	0	0	NA	0	0	1	0	0	1	NA	2	1	0	0	0	7	0
CU	CU1A	WT	-16.46974074	145.3258683	2008	lowland	0	0	5	0	0	NA	0	0	0	0	0	0	1	0	0	NA	0	0	0	2	2	1	NA	1	0	0	0	NA	0	0	2	0	1	2	NA	0	0	2	0	0	3	0
CU	CU1A	WT	-16.46974074	145.3258683	2012	lowland	0	0	0	0	0	NA	0	0	0	0	0	0	0	3	1	NA	0	0	0	5	1	1	NA	0	0	0	1	NA	0	0	1	0	0	0	NA	0	1	1	0	1	6	0
CU	CU1A	WT	-16.46974074	145.3258683	2012	lowland	0	0	0	0	0	NA	0	0	0	0	0	0	2	4	1	NA	0	1	0	4	0	0	NA	0	0	0	0	NA	0	0	6	0	0	0	NA	1	0	0	0	0	3	0
CU	CU1A	WT	-16.46974074	145.3258683	2014	lowland	0	0	0	0	0	NA	0	0	0	0	0	0	0	0	2	NA	0	1	0	5	2	1	NA	0	0	0	4	NA	0	2	2	0	0	2	NA	0	0	0	0	1	2	1
CU	CU1A	WT	-16.46974074	145.3258683	2015	lowland	0	0	2	0	0	NA	3	0	0	0	0	0	0	3	0	NA	0	1	0	6		0	NA	0	2	0	0	NA	0	0	2	0		2	NA	0			0		4	0
CU	CU1A	WT	-16.46974074	145.3258683	2016	lowland	0	0	0	0	0	NA	2	0	0	0	0	0	0	1	0	NA	0	3	0	2	0	0	NA	2	0	0	0	NA	0	0	0	0	0		NA	0	0	0	0	0	4	0
CU	CU1A	WT	-16.46883266	145.3264474	2004	lowland	0	0	0	0	0	NA	1	0	0	0	0	0	0	5	0	NA	1	0	0	1	0	0	NA	0	0	0	0	NA	0	0	0	0	0	0	NA	0	0	0	0	0	5	0
CU	CU1A	WT	-16.46883266	145.3264474	2004	lowland	0	0	0	0	0	NA	0	0	0	0	0	0	0	2	1	NA	0	2	0	1	0	0	NA	0	0	0	0	NA	0	0	0	0	0	2	NA	0	0	0	0	0	4	0
CU	CU1A	WT	-16.46883266	145.3264474	2004	lowland	0	0	1	0	0	NA	3	0	0	0	0	0	1	5	0	NA	0	0	0	2	0	0	NA	0	1	0	0	NA	0	0	0	0	0	1	NA	0	0	0	0	0	7	0
CU	CU1A	WT	-16.46883266	145.3264474	2005	lowland	0	1	0	0	0	NA	0	0	0	0	0	0	0	3	0	NA	0	0	0	3	0	0	NA	0	1	0	0	NA	0	0	0	0	1	3	NA	0	0	0	0	2	3	0
CU	CU1A	WT	-16.46883266	145.3264474	2005	lowland	0	1	0	0	0	NA	0	0	0	0	0	0	0	3	0	NA	0	0	0	3	0	0	NA	0	1	0	0	NA	0	0	0	0	1	3	NA	0	0	0	0	2	3	0
CU	CU1A	WT	-16.46883266	145.3264474	2007	lowland	0	1	5	0	1	NA	0	0	0	0	1	0	0	2	0	NA	0	0	0	4	1	0	NA	0	0	1	0	NA	0	0	1	0	1	1	NA	2	0	0	0	1	2	0
CU	CU1A	WT	-16.46883266	145.3264474	2008	lowland	0	0	0	0	1	NA	1	0	0	0	0	0	0	1	0	NA	0	0	0	1	0	0	NA	0	4	0	0	NA	0	0	0	0	0	0	NA	0	0	0	0	0	5	0
CU	CU1A	WT	-16.46883266	145.3264474	2008	lowland	0	0	3	0	0	NA	2	0	0	0	0	1	1	2	0	NA	0	0	0	1	1	0	NA	0	1	0	0	NA	0	0	0	0	1	1	NA	0	0	1	0	0	6	0
CU	CU1A	WT	-16.46883266	145.3264474	2008	lowland	0	0	2	0	0	NA	0	0	0	0	0	0	0	2	0	NA	0	6	0	4	4	2	NA	0	4	0	0	NA	0	2	1	0	0	3	NA	1	2	1	0	2	5	0
CU	CU1A	WT	-16.46883266	145.3264474	2012	lowland	0	0	0	0	0	NA	0	0	0	0	0	0	0	4	0	NA	0	0	0	0	3	0	NA	0	0	0	0	NA	0	0	0	1	0	1	NA	0	0	0	0	1	0	0
CU	CU1A	WT	-16.46883266	145.3264474	2012	lowland	0	0	2	0	0	NA	0	0	0	0	0	0	2	0	1	NA	0	0	0	2	0	0	NA	0	1	0	0	NA	0	0	3	0	0	0	NA	0	0	0	0	0	3	0
CU	CU1A	WT	-16.46883266	145.3264474	2015	lowland	0	0	0	0	0	NA	2	0	0	0	0	0	0	4	0	NA	0	1	0	7		2	NA	0	0	0	2	NA	0	0	1	0		3	NA	0			0		4	0
CU	CU1A	WT	-16.46883266	145.3264474	2016	lowland	0	0	0	0	0	NA	1	0	0	0	0	0	0	3	0	NA	0	0	0	1	2	0	NA	0	0	0	0	NA	0	0	0	0	2		NA	0	1	0	0	1	3	0
CU	CU400	WT	-16.59619409	145.3386099	2000	lowland	0	0	0	0	0	NA	0	0	0	0	0	0	2	0	2	NA	0	0	0	1	2	1	NA	2		0	3	NA	0	2	1	1	0	5	NA	0	1	0	0	0	5	0
CU	CU400	WT	-16.57320739	145.3344219	2000	lowland	0	0	8	0	2	NA	1	0	0	0	1	0	0	3	2	NA	0	3	2	3	2	0	NA	0		2	0	NA	0	0	1	0	0	3	NA	0	0	0	0	0	2	0
CU	CU400	WT	-16.56874246	145.3582232	2000	lowland	0	0	6	0	0	NA	2	0	0	2	1	0	1	1	0	NA	0	0	0	2	1	0	NA	0		0	0	NA	0	0	0	0	0	3	NA	0	1	0	0	0	2	0
CU	CU400	WT	-16.55571603	145.4053789	2000	lowland	0	0	0	0	1	NA	0	0	0	0	0	0	0	2	0	NA	1	1	0	3	2	0	NA	0		1	0	NA	1	0	1	0	0	1	NA	0	1	1	0	0	3	0
CU	CU400	WT	-16.55497782	145.3443135	2000	lowland	0	0	10	0	0	NA	0	0	0	0	0	0	0	0	2	NA	0	6	1	3	2	0	NA	0		1	0	NA	0	0	1	0	1	3	NA	0	2	0	0	2	3	0
CU	CU400	WT	-16.53913734	145.3662125	2004	lowland	0	0	1	2	1	NA	1	3	0	6	0	0	0	0	1	NA	0	0	3	0	0	0	NA	0	0	0	1	NA	0	1	1	0	0	0	NA	1	0	1	1	0	0	0
CU	CU400	WT	-16.53913734	145.3662125	2004	lowland	0	0	2	1	0	NA	0	1	0	6	0	0	3	0	3	NA	0	0	1	0	0	0	NA	0	0	0	1	NA	0	0	1	0	0	1	NA	2	0	0	1	0	0	0
CU	CU400	WT	-16.53656364	145.3803529	2000	lowland	0	0	1	0	0	NA	0	0	0	0	0	0	0	4	0	NA	0	4	0	2	2	1	NA	0		0	0	NA	0	0	0	0	0	2	NA	0	2	1	0	1	4	0
CU	CU400	WT	-16.53213454	145.373251	1996	lowland	0	0	0	0	0	NA	0	0	0	0	0	0	0	1	0	NA	1	1	0	0	0	0	NA	0	2	0	0	NA	0	0	0	0	2	2	NA	2	3	0	0	2	5	0
CU	CU400	WT	-16.53123091	145.3732586	1996	lowland	0	0	2	0	0	NA	0	0	0	2	0	0	0	1	0	NA	0	2	0	1	3	0	NA	0	2	0	0	NA	0	0	0	0	1	1	NA	2	2	3	1	0	3	0
CU	CU4A	WT	-16.53911001	145.3661846	2004	lowland	0	0	2	0	0	NA	0	0	0	0	0	0	0	3	4	NA	0	0	2	3	0	4	NA	0	0	0	2	NA	0	0	3	0	0	1	NA	0	0	5	0	1	4	0
CU	CU4A	WT	-16.53911001	145.3661846	2004	lowland	0	0	8	0	5	NA	0	0	0	0	0	0	3	4	2	NA	0	1	0	3	1	4	NA	0	1	0	0	NA	0	0	0	0	0	5	NA	0	0	1	0	0	5	0
CU	CU4A	WT	-16.53911001	145.3661846	2004	lowland	0	1	2	0	1	NA	3	0	0	2	0	0	0	6	0	NA	0	5	0	5	3	2	NA	0	1	1	0	NA	0	1	1	0	1	2	NA	0	2	5	0	3	3	0
CU	CU4A	WT	-16.53911001	145.3661846	2005	lowland	0	0	8	0	0	NA	2	0	0	0	0	0	2	5	1	NA	1	1	1	3	2	2	NA	0	0	0	0	NA	0	0	0	0	0	1	NA	0	1	5	0	0	4	0
CU	CU4A	WT	-16.53911001	145.3661846	2008	lowland	0	0	4	0	0	NA	2	0	0	0	1	0	0	3	3	NA	0	2	0	4	1	3	NA	0	0	0	0	NA	0	0	4	0	1	3	NA	1	0	0	0	0	4	2
CU	CU4A	WT	-16.53911001	145.3661846	2008	lowland	0	0	0	0	1	NA	2	0	0	2	0	3	0	6	0	NA	0	1	0	3	3	3	NA	0	2	0	0	NA	0	0	0	1	2	5	NA	2	1	1	0	1	1	1
CU	CU4A	WT	-16.53911001	145.3661846	2009	lowland	0	0	1	0	0	NA	1	0	0	0	1	0	0	3	2	NA	0	0	0	3	1	2	NA	0	1	0	0	NA	0	0	0	0	0	1	NA	2	0	0	0	0	2	0
CU	CU4A	WT	-16.53911001	145.3661846	2010	lowland	0	0	0	6	1	NA	0	0	0	0	0	0	0	1	0	NA	0	6	1	6	2	1	NA	0	1	2	4	NA	0	0	2	0	3	5	NA	0	0	2	0	1	5	0
CU	CU4A	WT	-16.53576091	145.3677961	2004	lowland	0	0	0	0	0	NA	0	1	0	0	0	0	1	4	2	NA	0	5	0	5	1	4	NA	0	0	0	0	NA	0	0	2	0	0	3	NA	1	0	1	0	0	5	0
CU	CU4A	WT	-16.53576091	145.3677961	2004	lowland	0	0	1	0	2	NA	0	0	0	1	0	0	1	7	0	NA	0	3	0	3	1	3	NA	0	2	0	0	NA	0	0	0	0	0	2	NA	4	0	8	0	2	6	0
CU	CU4A	WT	-16.53576091	145.3677961	2004	lowland	0	1	0	0	1	NA	2	0	0	0	0	0	0	4	1	NA	0	0	0	5	1	1	NA	0	1	0	0	NA	1	1	0	0	3	3	NA	1	2	3	0	2	4	6
CU	CU4A	WT	-16.53576091	145.3677961	2005	lowland	0	0	0	0	0	NA	0	0	0	0	0	0	2	4	2	NA	0	3	0	3	0	3	NA	1	1	0	0	NA	0	0	2	0	0	1	NA	1	0	2	0	0	3	0
CU	CU4A	WT	-16.53576091	145.3677961	2007	lowland	0	2	2	0	1	NA	0	0	0	0	0	1	0	4	0	NA	0	0	0	5	1	0	NA	0	0	2	6	NA	0	0	0	0	1	2	NA	0	1	0	0	2	3	0
CU	CU4A	WT	-16.53576091	145.3677961	2008	lowland	0	0	4	0	1	NA	2	0	0	0	1	0	0	2	1	NA	0	4	0	3	1	4	NA	1	0	0	0	NA	0	0	0	0	2	2	NA	0	0	0	0	1	3	0
CU	CU4A	WT	-16.53576091	145.3677961	2009	lowland	0	0	3	0	0	NA	0	0	0	1	1	1	0	3	2	NA	0	0	0	4	1	5	NA	1	0	0	0	NA	0	0	0	0	0	1	NA	1	1	2	0	0	3	0
CU	CU4A	WT	-16.53576091	145.3677961	2010	lowland	0	0	2	0	0	NA	0	0	0	0	0	1	0	1	0	NA	2	1	0	5	1	3	NA	0	0	0	2	NA	0	0	1	0	0	3	NA	0	2	1	0	1	1	0
CU	CU4A	WT	-16.53576091	145.3677961	2010	lowland	0	0	5	0	0	NA	3	0	0	0	0	0	0	1	0	NA	0	3	1	5	2	2	NA	0	0	1	8	NA	0	0	0	0	1	2	NA	0	0	3	0	1	3	0
CU	CU4A	WT	-16.53576091	145.3677961	2011	lowland	0	1	1	0	3	NA	2	0	0	0	0	0	0	7	0	NA	0		0	5	2	0	NA	0	0	0	1	NA	0	0	1		5	4	NA		0	2	0		2	0
CU	CU4A	WT	-16.53464361	145.3693701	2004	lowland	0	0	4	5	2	NA	0	0	0	0	0	0	1	5	2	NA	1	0	1	6	1	2	NA	0	1	0	1	NA	0	0	2	0	1	1	NA	2	3	0	0	2	4	0
CU	CU4A	WT	-16.53464361	145.3693701	2004	lowland	0	0	2	0	2	NA	0	0	0	0	0	0	1	5	0	NA	2	1	0	4	1	2	NA	0	1	0	0	NA	0	0	0	0	0	2	NA	0	2	3	0	3	1	0
CU	CU4A	WT	-16.53464361	145.3693701	2004	lowland	0	1	0	0	1	NA	0	0	0	0	1	2	1	4	0	NA	0	2	0	2	2	0	NA	0	0	0	14	NA	0	0	0	0	2	5	NA	1	0	3	0	2	3	0
CU	CU4A	WT	-16.53464361	145.3693701	2005	lowland	0	0	4	0	1	NA	0	0	0	2	0	0	3	5	2	NA	1	7	0	2	0	4	NA	0	0	0	0	NA	0	2	0	0	1	1	NA	1	1	1	0	1	3	0
CU	CU4A	WT	-16.53464361	145.3693701	2006	lowland	0	0	0	0	0	NA	0	0	0	0	0	0	2	6	2	NA	0	1	0	2	1	3	NA	0	1	0	0	NA	0	0		0	0	5	NA	1	2	0	0	0	1	0
CU	CU4A	WT	-16.53464361	145.3693701	2006	lowland	0	0	0	0	0	NA	0	0	0	1	1	0	0	4	1	NA	0	1	0	5	2	1	NA	0	0	0	1	NA	0	0		0	2	1	NA	3	2	1	0	4	4	0
CU	CU4A	WT	-16.53464361	145.3693701	2008	lowland	0	2	3	0	2	NA	2	1	0	0	0	0	0	3	2	NA	0	3	0	4	1	2	NA	0	0	0	4	NA	0	0	3	0	2	1	NA	0	0	1	0	2	4	1
CU	CU4A	WT	-16.53464361	145.3693701	2008	lowland	0	0	2	0	0	NA	0	0	0	0	0	0	0	2	0	NA	0	4	0	5	3	3	NA	0	2	0	6	NA	0	0	0	0	5	4	NA	0	0	1	0	2	3	0
CU	CU4A	WT	-16.53464361	145.3693701	2009	lowland	1	0	0	0	0	NA	0	0	0	1	0	1	2	2	1	NA	0	0	0	3	2	3	NA	2	1	0	0	NA	0	0	1	0	0	3	NA	1	0	3	1	3	3	0
CU	CU4A	WT	-16.53464361	145.3693701	2010	lowland	0	0	2	0	3	NA	3	0	0	0	1	1	1	5	0	NA	0	0	0	7	1	0	NA	0	0	0	6	NA	0	0	0	0	1	4	NA	1	0	4	0	5	6	0
CU	CU4A	WT	-16.53356156	145.3708313	2004	lowland	1	0	2	0	0	NA	1	0	0	0	0	0	0	4	0	NA	1	4	0	5	1	0	NA	0	1	0	1	NA	0	0	0	0	1	4	NA	0	0	2	0	0	5	0
CU	CU4A	WT	-16.53356156	145.3708313	2004	lowland	0	0	3	2	0	NA	0	1	1	1	0	0	3	1	4	NA	0	0	1	6	2	5	NA	0	1	0	0	NA	0	0	2	0	0	1	NA	1	0	1	0	0	3	0
CU	CU4A	WT	-16.53356156	145.3708313	2004	lowland	0	0	5	0	2	NA	0	0	0	0	0	0	2	6	1	NA	0	3	0	6	2	1	NA	0	1	0	0	NA	0	0	1	0	0	1	NA	2	2	0	0	1	3	1
CU	CU4A	WT	-16.53356156	145.3708313	2005	lowland	0	0	5	3	0	NA	0	0	0	0	0	0	2	6	4	NA	1	0	0	3	1	4	NA	0	0	0	0	NA	0	0	0	0	0	0	NA	2	0	3	0	2	2	0
CU	CU4A	WT	-16.53356156	145.3708313	2005	lowland	0	3	1	0	2	NA	0	0	0	1	0	1	0	3	0	NA	0	4	0	9	3	0	NA	0	1	0	0	NA	0	0	0	0	3	4	NA	1	0	1	0	1	2	0
CU	CU4A	WT	-16.53356156	145.3708313	2006	lowland	0	0	3	0	0	NA	1	0	1	0	1	0	0	4	0	NA	0	6	0	6	2	0	NA	0	0	0	1	NA	0	0		0	0	3	NA	2	1	4	0	2	4	0
CU	CU4A	WT	-16.53356156	145.3708313	2007	lowland	2	0	1	0	0	NA	0	1	0	0	0	0	0	4	0	NA	0	0	0	4	2	0	NA	0	0	1	4	NA	0	0	2	0	1	4	NA	0	0	0	0	2	5	0
CU	CU4A	WT	-16.53356156	145.3708313	2008	lowland	1	0	1	1	3	NA	0	1	0	0	0	1	0	5	1	NA	0	2	0	2	1	5	NA	0	0	1	0	NA	0	0	1	0	1	3	NA	0	0	0	0	1	3	0
CU	CU4A	WT	-16.53356156	145.3708313	2009	lowland	0	0	0	0	1	NA	2	0	0	4	0	0	1	6	2	NA	3	0	0	5	3	1	NA	1	0	0	0	NA	0	0	0	0	1	3	NA	2	0	0	0	1	3	0
CU	CU4A	WT	-16.53356156	145.3708313	2010	lowland	0	0	2	0	0	NA	0	0	0	0	0	0	1	7	2	NA	0	1	0	3	0	3	NA	0	0	0	1	NA	0	0	1	0	0	2	NA	0	0	1	0	2	3	0
CU	CU4A	WT	-16.53356156	145.3708313	2010	lowland	0	0	2	2	1	NA	1	1	0	0	0	0	0	7	0	NA	0	5	0	5	1	4	NA	0	0	1	0	NA	0	0	2	1	0	4	NA	2	2	1	1	1	2	0
CU	CU4A	WT	-16.53356156	145.3708313	2011	lowland	0	0	3	0	3	NA	3	1	0	1	0	1	0	9	0	NA	0		0	7	1	2	NA	0	0	0	2	NA	0	0	1		3	5	NA		3	2	0		5	0
CU	CU4A	WT	-16.53356156	145.3708313	2012	lowland	0	0	0	0	1	NA	0	0	3	1	0	0	3	7	0	NA	0	0	0	3	1	6	NA	0	0	0	3	NA	0	0	0	0	0	0	NA	0	0	3	0	0	5	0
CU	CU4A	WT	-16.53356156	145.3708313	2012	lowland	0	0	0	0	1	NA	3	0	0	0	0	0	0	7	0	NA	0	0	0	5	0	2	NA	0	3	0	3	NA	0	0	0	0	3	5	NA	1	1	0	0	2	6	0
CU	CU4A	WT	-16.53311127	145.3745076	2004	lowland	0	0	3	0	1	NA	1	0	0	2	0	0	0	3	2	NA	0	1	0	3	0	0	NA	0	0	0	0	NA	0	0	0	0	0	2	NA	1	0	3	2	0	6	0
CU	CU4A	WT	-16.53311127	145.3745076	2004	lowland	0	0	3	1	7	NA	0	0	0	3	1	0	0	3	2	NA	0	0	0	1	0	1	NA	0	0	0	0	NA	0	0	0	0	0	0	NA	3	0	2	0	0	4	0
CU	CU4A	WT	-16.53311127	145.3745076	2004	lowland	0	1	7	0	4	NA	3	1	0	3	0	0	0	2	0	NA	0	0	0	2	2	0	NA	0	2	0	0	NA	0	0	0	0	2	2	NA	0	1	4	0	1	5	0
CU	CU4A	WT	-16.53311127	145.3745076	2005	lowland	0	1	0	1	1	NA	0	2	0	3	0	0	5	1	1	NA	1	3	0	5	1	1	NA	0	0	0	0	NA	0	0	1	0	0	2	NA	2	0	4	4	2	5	1
CU	CU4A	WT	-16.53311127	145.3745076	2005	lowland	0	2	2	0	3	NA	0	1	0	1	0	0	0	2	0	NA	0	0	0	6	4	0	NA	0	1	0	0	NA	0	0	0	0	5	4	NA	0	0	1	1	4	3	0
CU	CU4A	WT	-16.53311127	145.3745076	2006	lowland	0	0	2	0	1	NA	0	0	0	0	0	1	2	3	2	NA	0	0	0	4	0	0	NA	0	0	1	0	NA	0	0		0	0	3	NA	1	0	0	0	0	3	2
CU	CU4A	WT	-16.53311127	145.3745076	2006	lowland	0	0	2	0	4	NA	0	0	0	0	0	0	0	5	0	NA	1	3	0	7	1	2	NA	0	0	1	1	NA	0	0		0	2	5	NA	0	1	2	0	2	5	0
CU	CU4A	WT	-16.53311127	145.3745076	2007	lowland	0	0	3	0	2	NA	3	0	0	0	0	1	0	2	0	NA	0	3	0	3	1	1	NA	0	0	2	2	NA	0	0	0	0	2	3	NA	0	0	2	0	2	3	0
CU	CU4A	WT	-16.53311127	145.3745076	2008	lowland	0	0	3	0	1	NA	0	0	0	1	0	0	2	5	3	NA	0	3	0	6	0	0	NA	0	0	1	0	NA	0	0	1	0	0	2	NA	0	2	0	0	2	5	1
CU	CU4A	WT	-16.53311127	145.3745076	2009	lowland	0	0	4	1	1	NA	3	2	0	2	2	0	3	2	2	NA	0	3	0	5	1	1	NA	0	0	0	2	NA	0	0	1	0	0	2	NA	3	0	1	1	0	6	0
CU	CU4A	WT	-16.53311127	145.3745076	2010	lowland	0	0	5	3	0	NA	0	1	0	0	0	1	1	2	2	NA	2	2	0	7	1	2	NA	0	0	0	4	NA	0	0	0	0	0	2	NA	1	1	2	0	0	3	0
CU	CU4A	WT	-16.53311127	145.3745076	2010	lowland	0	1	1	0	2	NA	3	0	0	0	0	0	0	2	0	NA	0	3	0	9	4	0	NA	0	0	0	0	NA	0	0	1	0	0	3	NA	1	0	1	0	3	3	0
CU	CU4A	WT	-16.53311127	145.3745076	2011	lowland	0	0	2	0	5	NA	4	0	0	0	0	0	0	5	0	NA	0		0	6	4	0	NA	0	0	0	0	NA	0	0	0		4	5	NA		1	2	0		5	0
CU	CU4A	WT	-16.53311127	145.3745076	2012	lowland	0	0	0	0	2	NA	3	0	0	0	0	0	2	9	0	NA	0	2	0	2	4	0	NA	0	0	1	0	NA	0	0	0	0	0	0	NA	1	1	2	0	0	4	0
CU	CU4A	WT	-16.53311127	145.3745076	2012	lowland	0	1	2	0	1	NA	2	0	0	0	0	0	0	1	0	NA	0	1	0	7	2	0	NA	0	0	0	0	NA	0	0	0	0	4	2	NA	0	0	1	0	1	5	0
CU	CU4A	WT	-16.53288906	145.3726638	2004	lowland	0	0	6	0	1	NA	0	0	1	0	0	0	0	6	1	NA	0	1	0	4	1	1	NA	0	0	0	0	NA	0	0	1	0	0	2	NA	2	1	1	0	1	2	0
CU	CU4A	WT	-16.53288906	145.3726638	2004	lowland	0	0	4	0	2	NA	0	0	0	0	0	0	0	2	3	NA	0	0	0	1	0	1	NA	0	0	0	0	NA	0	0	0	0	0	2	NA	1	0	1	0	0	5	0
CU	CU4A	WT	-16.53288906	145.3726638	2004	lowland	0	0	3	0	0	NA	0	0	0	0	0	0	0	0	0	NA	0	0	0	3	3	1	NA	1	0	0	4	NA	0	0	1	0	1	4	NA	0	0	4	0	0	3	0
CU	CU4A	WT	-16.53288906	145.3726638	2005	lowland	0	0	5	3	0	NA	0	2	0	0	0	0	2	3	3	NA	2	1	0	1	0	3	NA	0	2	2	0	NA	0	0	0	0	0	2	NA	1	1	1	0	4	4	0
CU	CU4A	WT	-16.53288906	145.3726638	2006	lowland	0	0	1	0	2	NA	0	0	0	1	0	4	0	6	0	NA	2	0	0	4	0	1	NA	0	0	0	0	NA	0	0		0	0	3	NA	3	0	2	0	0	3	0
CU	CU4A	WT	-16.53288906	145.3726638	2008	lowland	0	1	2	0	2	NA	1	0	0	2	0	0	0	6	2	NA	1	3	0	5	3	2	NA	0	0	0	0	NA	0	0	1	0	0	5	NA	0	1	0	0	0	3	0
CU	CU4A	WT	-16.53288906	145.3726638	2008	lowland	0	0	3	0	1	NA	2	1	0	1	0	0	0	1	0	NA	0	5	0	6	2	2	NA	0	0	0	0	NA	0	0	0	0	5	2	NA	1	0	2	0	2	4	0
CU	CU4A	WT	-16.53288906	145.3726638	2009	lowland	0	0	3	0	1	NA	1	0	0	3	0	0	1	4	2	NA	0	1	0	5	1	2	NA	0	2	0	4	NA	1	1	0	0	0	1	NA	1	0	1	0	0	3	2
CU	CU4A	WT	-16.53288906	145.3726638	2010	lowland	0	2	2	0	1	NA	2	1	0	0	1	0	0	5	0	NA	0	2	0	5	2	3	NA	0	0	1	4	NA	1	0	0	2	0	3	NA	1	1	0	0	2	3	0
CU	CU4A	WT	-16.53288906	145.3726638	2012	lowland	0	0	2	0	1	NA	0	1	1	3	0	0	0	4	1	NA	1	7	0	1	2	3	NA	0	0	2	3	NA	0	0	2	0	0	0	NA	1	0	2	0	0	4	0
CU	CU4A	WT	-16.53288906	145.3726638	2012	lowland	0	1	9	0	1	NA	1	0	0	2	0	0	0	5	0	NA	0	0	0	5	4	1	NA	0	0	0	4	NA	0	0	0	0	2	3	NA	0	0	1	0	2	3	2
CU	CU600	WT	-16.57861536	145.3091404	1996	midland	0	0	4	0	0	0	1	0	0	0	1	0	0	3	0	0	0	5	1	1	0	0	0	0	3	0	0	0	0	0	2	0	1	0	0	0	2	0	0	2	4	0
CU	CU600	WT	-16.57860013	145.3072664	1996	midland	0	0	5	0	1	0	1	0	0	1	0	0	0	3	1	0	2	4	0	2	1	0	0	0	5	0	0	0	0	0	0	0	0	3	0	1	2	0	0	1	1	0
CU	CU600	WT	-16.57837205	145.3081118	2003	midland	0	2	3	0	2	2	0	0	0	1	0	0	0	0	3	0	2	4	0	0	2	0	0	0	3	0	6	0	0	0	3	0	2	0		0	0	7	0	0	3	0
CU	CU600	WT	-16.57772697	145.3110223	1996	midland	0	0	4	0	1	1	0	0	0	2	0	0	0	2	2	0	0	3	0	2	1	0	0	0	5	0	0	0	0	0	1	0	0	1	0	1	1	1	0	2	2	0
CU	CU600	WT	-16.56585097	145.4095122	1996	midland	0	0	2	0	0	0	0	0	0	2	0	0	0	2	0	0	0	0	0	1	1	0	0	0	0	0	0	0	0	0	1	0	0	0	0	1	2	1	0	0	4	0
CU	CU6A	WT	-16.57840977	145.3127592	2004	midland	0	0	0	0	0	1	0	1	0	0	0	0	0	0	0	0	0	0	0	0	0	0	0	0	0	0	0	0	0	0	1	0	3	0	0	0	0	0	0	0	1	0
CU	CU6A	WT	-16.57840977	145.3127592	2004	midland	0	0	5	0	1	6	1	4	0	3	0	0	1	2	2	0	3	3	5	0	1	1	0	0	1	0	0	0	0	0	4	0	0	4	0	1	1	0	0	0	4	4
CU	CU6A	WT	-16.57840977	145.3127592	2004	midland	0	0	8	1	3	0	0	2	0	4	0	3	3	4	0	0	1	1	0	0	1	0	0	0	0	0	0	0	0	0	6	0	1	0	0	2	0	0	0	1	3	1
CU	CU6A	WT	-16.57840977	145.3127592	2004	midland	0	0	2	0	3	2	2	0	0	1	1	0	0	0	0	0	0	0	0	0	1	0	0	0	3	0	0	0	0	0	0	0	4	1	0	2	0	2	0	0	3	0
CU	CU6A	WT	-16.57840977	145.3127592	2005	midland	0	2	5		4	0	3	4	1	3	0	2	0	4	1	0	2	4	2	5	2	3	0	0	2	0	0	0	1	0	0	0	3	2	0	1	0	2	1	1	4	1
CU	CU6A	WT	-16.57840977	145.3127592	2006	midland	0	0	7	2	0		0	2	0	4	0	3	1	3	2	0	0	2	1	1	4	0	0	0	0	0	0	0	0	0	2	0	0	1	0	1	0	0	4	2	3	4
CU	CU6A	WT	-16.57840977	145.3127592	2006	midland	0	0	4	1	0		0	2	0	3	0	2	0	5	1	0	2	1	1	2	1	0	0	0	1	0	0	0	0	0	2	0	0	0	0	1	0	0	3	1	1	0
CU	CU6A	WT	-16.57840977	145.3127592	2007	midland	0	1	7	0	5	1	1	0	1	2	0	0	1	1	0	0	1	0	0	0	1	0	0	0	1	0	0	0	0	0	2	0	0	0	0	2	0	1	0	1	4	0
CU	CU6A	WT	-16.57840977	145.3127592	2008	midland	0	0	5	1	0	1	2	0	0	3	0	1	0	2	0	0	1	2	2	3	1	1	0	0	0	0	1	0	0	0	1	0	3	1	0	2	0	2	1	1	4	1
CU	CU6A	WT	-16.57840977	145.3127592	2008	midland	0	0	10	1	10	0	7	4	0	4	0	0	1	0	0	0	2	2	3	5	4	0	0	0	0	0	0	0	0	0	2	0	5	3	1	3	1	4	3	1	3	0
CU	CU6A	WT	-16.57840977	145.3127592	2008	midland	0	1	2	0	1	0	2	0	0	4	0	0	0	1	0	0	1	0	3	1	1	2	0	0	2	0	0	0	0	0	0	0	6	3	0	1	0	3	0	1	2	0
CU	CU6A	WT	-16.57840977	145.3127592	2009	midland	0	0	11	0	2	0	0	1	0	2	0	0	1	3	1	0	2	1	2	1	2	4	0	0	1	1	0	0	0	0	2	0	0	2	1	3	0	0	0	3	2	0
CU	CU6A	WT	-16.57840977	145.3127592	2010	midland	0	0	3	0	0	0	1	1	0	2	0	0	0	3	4	0	0	3	1	2	0	3	0	0	1	0	0	0	0	0	2	0	0	1	0	0	0	0	1	1	1	0
CU	CU6A	WT	-16.57840977	145.3127592	2010	midland	0	1	4	0	2	0	3	5	0	2	0	1	1	4	1	0	0	1	4	6	2	2	0	0	0	0	0	0	0	0	0	0	2	2	1	2	0	6	0	2	4	0
CU	CU6A	WT	-16.57840977	145.3127592	2011	midland	0	0	3	2	2	0	2	2	0	2	1	0	0	0	0	0	2	2		1	1	1	0	0	0	2	0	0	0	0	0	0	6	1	0	2	0	1	1	3	2	0
CU	CU6A	WT	-16.57840977	145.3127592	2014	midland	0	2	5	0	1	0	5	2	0	0	0	0	2	0	2	0	0	1	2	3	2	0	0	0	2	0	1	0	0	0	0	0		1	0	1	1	1	0	0	2	3
CU	CU6A	WT	-16.57840977	145.3127592	2016	midland	0		2		0	0	0	1	0	2	0	0	0	0	1	0	0	0	2	2	3	0	0	0	0	0	0	0	0	1	0	1	4	1	0	1	0	5	2	0	2	0
CU	CU6A	WT	-16.57767628	145.3036762	2004	midland	0	2	0	0	0	3	1	0	0	0	0	1	1	0	2	0	1	4	2	1	1	0	0	0	0	1	0	0	0	0	2	0	3	4	1	1	0	2	5	2	0	2
CU	CU6A	WT	-16.57767628	145.3036762	2004	midland	0	1	5	0	0	0	0	0	0	2	1	2	5	4	4	0	2	4	2	4	1	1	0	0	2	0	0	0	0	0	2	0	0	0	0	2	2	3	4	0	1	0
CU	CU6A	WT	-16.57767628	145.3036762	2004	midland	0	0	9	0	4	1	0	3	0	3	0	1	1	3	2	0	1	5	4	0	1	1	0	0	0	0	0	0	0	0	1	0	0	2	0	0	0	5	5	0	1	4
CU	CU6A	WT	-16.57767628	145.3036762	2004	midland	0	2	7	0	4	0	4	2	0	0	0	0	1	0	1	0	4	2	1	0	0	1	0	0	2	0	0	0	0	0	0	0	1	0	1	1	0	4	1	0	1	3
CU	CU6A	WT	-16.57767628	145.3036762	2007	midland	0	0	6	3	1	0	0	5	0	2	0	3	1	1	3	0	2	0	0	1	0	0	0	0	1	0	0	0	0	0	1	0	0	0	0	1	0	0	3	1	2	0
CU	CU6A	WT	-16.57767628	145.3036762	2007	midland	0	0	3	0	3	4	3	2	0	1	0	2	2	0	1	0	0	0	3	0	1	0	0	0	0	0	0	0	0	0	0	0	0	4	0	2	0	3	2	3	2	0
CU	CU6A	WT	-16.57767628	145.3036762	2008	midland	2	1	0	0	3	0	2	2	0	2	0	2	2	2	5	0	0	0	5	4	1	0	0	0	1	0	6	0	0	0	0	0	4	2	0	2	0	3	3	1	1	3
CU	CU6A	WT	-16.57767628	145.3036762	2008	midland	0	2	6	0	4	0	2	0	0	1	3	1	1	0	2	0	0	4	4	2	0	1	0	0	0	0	0	0	0	0	1	0	1	2	0	3	0	1	4	0	4	0
CU	CU6A	WT	-16.57767628	145.3036762	2009	midland	0	0	6	0	1	0	3	3	0	2	0	1	0	1	2	0	1	0	1	0	0	2	0	0	1	2	0	0	0	0	0	0	1	1	0	1	0	1	3	0	1	2
CU	CU6A	WT	-16.57767628	145.3036762	2010	midland	0	0	6	0	1	0	0	4	0	4	1	1	1	3	3	0	2	1	4	2	0	1	0	0	0	0	0	0	0	0	0	0	0	5	0	1	0	0	3	0	4	2
CU	CU6A	WT	-16.57767628	145.3036762	2010	midland	0	1	11	0	1	0	2	3	0	3	0	0	1	0	4	0	4	4	3	5	1	0	0	0	1	0	3	0	0	0	1	0	3	6	0	2	0	3	2	3	0	3
CU	CU6A	WT	-16.57767628	145.3036762	2011	midland	0	2	3	0	3	1	2	3	0	3	2	1	2	0	2	0	3	2		2	1	0	0	0	0	0	8	0	0	0	1	0	3	3	0	1	1	1	2	4	1	3
CU	CU6A	WT	-16.57767628	145.3036762	2012	midland	0	1	3	0	2	0	2	7	0	3	0	5	1	1	2	0	0	1	8	0	2	0	1	0	1	0	1	0	0	0	2	0	0	0	0	1	0	1		0	3	2
CU	CU6A	WT	-16.57767628	145.3036762	2015	midland	0	0	4		3	0	3	4	0	2	0	2	1	0	1	0	4	2	2	1	0	0	0	0	2		7	0	1	0	4	0	0	4	0	1	0		1	1	0	2
CU	CU6A	WT	-16.57764758	145.3057005	2004	midland	0	0	0	4	0	1	0	1	0	0	0	0	0	0	0	0	0	5	2	0	0	0	0	0	0	0	0	0	0	0	1	0	2	1	0	0	0	0	0	0	0	0
CU	CU6A	WT	-16.57764758	145.3057005	2004	midland	0	0	3	0	0	0	0	3	0	2	0	2	3	3	3	0	0	3	3	1	1	2	0	0	2	0	0	0	0	1	1	0	0	1	0	1	0	1	3	1	2	0
CU	CU6A	WT	-16.57764758	145.3057005	2004	midland	0	0	9	0	1	3	0	4	0	3	0	0	0	4	3	0	2	8	0	0	2	0	0	0	0	0	0	0	0	0	2	0	0	1	0	0	0	0	4	2	1	2
CU	CU6A	WT	-16.57764758	145.3057005	2004	midland	0	1	7	0	3	2	1	1	0	0	0	1	3	1	1	0	4	0	1	0	2	0	0	0	0	0	0	0	0	0	1	0	2	2	0	2	0	5	1	1	2	1
CU	CU6A	WT	-16.57764758	145.3057005	2005	midland	0	2	6		2	0	3	0	0	1	0	1	2	1	1	0	7	1	4	3	3	3	0	0	0	0	0	0	0	0	0	0	4	4	0	1	1	3	4	2	1	1
CU	CU6A	WT	-16.57764758	145.3057005	2005	midland	0	2	6		2	0	3	0	0	1	0	1	2	1	1	0	7	1	4	3	3	3	0	0	0	0	0	0	0	0	0	0	4	4	0	1	1	3	4	2	1	1
CU	CU6A	WT	-16.57764758	145.3057005	2006	midland	0	0	6	3	0		0	2	0	2	0	1	2	3	2	0	1	0	1	1	3	0	0	0	0	0	0	0	0	0	0	0	0	1	0	0	0	0	1	1	0	0
CU	CU6A	WT	-16.57764758	145.3057005	2006	midland	1	0	5	2	1		1	6	0	3	0	1	2	5	0	0	3	4	2	3	2	0	1	0	3	0	0	0	0	1	1	0	0	2	0	0	0	0	6	4	4	2
CU	CU6A	WT	-16.57764758	145.3057005	2007	midland	1	0	3	1	2	0	0	2	0	0	0	2	2	2	0	0	1	3	1	2	0	0	0	0	0	0	0	0	0	0	0	0	0	0	0	0	0	0	5	2	1	3
CU	CU6A	WT	-16.57764758	145.3057005	2008	midland	0	3	3	0	3	3	4	1	0	0	0	1	2	1	2	0	0	8	4	0	2	0	0	0	1	0	0	0	0	0	4	0	3	0	1	2	0	1	2	2	1	4
CU	CU6A	WT	-16.57764758	145.3057005	2008	midland	0	2	3	0	0	0	2	2	0	2	0	1	1	0	1	1	1	1	2	0	1	0	1	0	0	0	0	0	0	0	1	0	3	4	0	0	0	4	4	0	0	1
CU	CU6A	WT	-16.57764758	145.3057005	2008	midland	0	1	3	0	1	0	2	1	0	1	0	4	2	3	0	0	3	0	3	3	0	2	0	0	2	0	5	0	0	0	1	0	3	1	0	1	1	3	2	2	3	3
CU	CU6A	WT	-16.57764758	145.3057005	2009	midland	0	0	6	0	6	1	2	3	0	1	0	1	0	2	1	0	2	0	2	0	2	2	0	0	1	1	0	0	0	0	5	0	2	1	0	1	0	2	1	1	1	5
CU	CU6A	WT	-16.57764758	145.3057005	2010	midland	0	0	0	0	1	0	0	4	0	3	0	3	2	2	3	0	1	6	3	0	4	2	0	0	0	0	0	0	0	0	0	0	0	1	0	1	0	1	2	3	2	0
CU	CU6A	WT	-16.57764758	145.3057005	2010	midland	0	1	9	0	1	2	3	4	0	3	0	1	0	0	5	0	3	0	3	0	2	1	0	0	1	0	0	0	1	0	1	0	4	5	0	1	0	2	5	2	0	4
CU	CU6A	WT	-16.57764758	145.3057005	2011	midland	0	1	2	0	3	0	1	0	0	2	2	2	4	0	3	0	3	0		1	1	0	0	0	1	0	3	0	0	0	2	0	3	9	0	0	0	1	3	2	1	4
CU	CU6A	WT	-16.57764758	145.3057005	2011	midland	0	0	0	0	0	0	1	0	0	0	0	0	0	0	0	0	0	0		0	0	0	0	0	0	0	0	0	0	0	1	1	1	0	0	0	0	0	0	1	4	0
CU	CU6A	WT	-16.57764758	145.3057005	2012	midland	0	0	7	0	4	1	2	1	2	1	0	4	1	3	2	0	0	1	3	0	2	0	0	0	1	0	0	0	0	0	3	0	0	0	0	2	0	2		1	2	0
CU	CU6A	WT	-16.57764758	145.3057005	2012	midland	0	2	2	0	2	3	2	1	0	2	0	3	3	1	1	0	1	1	2	0	1	3	0	0	1	0	6	0	0	0	1	1	2	2	0	1	0	1		0	3	1
CU	CU6A	WT	-16.57764758	145.3057005	2015	midland	0	0	4		1	0	2	0	0	2	0	0	1	0	1	0	1	4	1	1	3	1	0	0	0		0	0	0	2	0	0	2	2	0	2	0		2	0	1	0
CU	CU6A	WT	-16.57764758	145.3057005	2016	midland	0		2		0	0	2	0	0	0	0	0	0	0	2	0	1	1	0	2	2	0	0	0	0	0	0	0	0	0	1	0	4	0	0	0	0	1	0	1	1	0
CU	CU6A	WT	-16.57764758	145.3057005	2016	midland	0		3		2	0	4	3	0	1	1	1	0	0	4	0	0	3	3	0	1	0	0	0	0	0	0	0	0	0	0	0	2	0	0	0	0	2	3	0	0	3
CU	CU6A	WT	-16.57759077	145.3076032	2004	midland	2	0	0	2	0	0	0	1	0	0	0	1	0	0	5	0	0	0	1	0	2	0	0	0	0	0	1	0	0	0	3	0	2	1	0	1	0	1	1	0	0	0
CU	CU6A	WT	-16.57759077	145.3076032	2004	midland	0	0	4	1	1	0	0	3	0	3	0	2	2	1	4	0	2	0	3	1	3	1	0	0	1	0	0	0	0	0	2	0	0	1	0	1	0	1	3	0	3	3
CU	CU6A	WT	-16.57759077	145.3076032	2004	midland	0	0	7	0	3	2	0	2	0	5	0	2	1	5	1	0	2	8	2	0	0	1	0	0	0	0	0	0	0	0	1	0	0	1	0	2	0	0	3	0	2	0
CU	CU6A	WT	-16.57759077	145.3076032	2004	midland	0	0	0	1	1	0	0	1	0	3	0	1	0	1	1	0	1	1	0	1	0	0	0	0	0	0	0	0	0	0	2	0	1	2	0	0	0	1	0	1	2	0
CU	CU6A	WT	-16.57759077	145.3076032	2007	midland	0	0	3	2	1	0	0	3	0	1	0	3	2	3	3	0	2	2	2	1	1	0	0	0	0	0	0	0	0	0	0	0	0	1	0	0	0	0	3	1	2	2
CU	CU6A	WT	-16.57759077	145.3076032	2007	midland	0	0	8	0	3	2	0	0	0	2	0	0	0	1	0	0	1	0	3	0	0	1	0	0	0	0	0	0	0	0	3	0	1	4	0	3	0	2	0	2	3	0
CU	CU6A	WT	-16.57759077	145.3076032	2008	midland	0	1	6	0	1	3	3	1	0	3	0	0	1	1	2	0	0	3	2	0	1	0	0	0	0	0	0	0	0	0	4	0	3	2	0	1	0	0	0	0	2	1
CU	CU6A	WT	-16.57759077	145.3076032	2008	midland	0	1	1	0	0	0	4	1	0	1	0	2	1	0	2	0	6	3	1	1	1	0	0	0	0	0	0	0	0	0	0	0	3	2	0	0	0	1	0	0	3	0
CU	CU6A	WT	-16.57759077	145.3076032	2009	midland	0	0	6	0	1	1	0	2	0	1	1	1	0	1	1	0	2	0	2	0	3	1	0	0	1	1	0	0	0	0	2	0	0	3	0	0	0	0	2	0	2	3
CU	CU6A	WT	-16.57759077	145.3076032	2010	midland	0	0	5	0	0	0	0	3	0	0	0	1	1	2	1	0	4	0	1	3	0	2	0	0	1	0	6	0	0	0	2	0	0	1	0	0	0	0	4	0	3	1
CU	CU6A	WT	-16.57759077	145.3076032	2010	midland	0	0	12	0	1	0	2	5	0	4	0	1	0	0	3	0	4	0	2	0	1	0	0	0	0	0	0	0	0	0	0	0	1	4	0	2	0	2	4	2	1	2
CU	CU6A	WT	-16.57759077	145.3076032	2011	midland	2	2	6	0	3	0	3	5	0	1	0	4	2	0	1	0	3	1		3	1	0	0	0	0	0	2	0	0	0	0	0	2	1	0	1	0	2	1	3	0	2
CU	CU6A	WT	-16.57759077	145.3076032	2012	midland	0	0	7	0	0	1	0	1	2	0	0	3	0	4	4	0	0	1	3	0	2	0	0	0	2	0	0	0	0	0	1	0	0	0	0	2	0	3		0	7	0
CU	CU6A	WT	-16.57759077	145.3076032	2012	midland	0	0	6	0	3	3	2	1	0	2	0	4	2	4	2	0	0	0	4	0	2	0	0	0	0	0	0	0	0	2	1	1	3	2	0	0	0	0		1	2	1
CU	CU6A	WT	-16.57759077	145.3076032	2015	midland	0	2	5		4	0	1	1	0	0	0	1	0	1	2	0	1	3	3	1	3	0	0	0	0		2	0	0	0	2	0	6	4	0	0	0		2	1	1	0
CU	CU6A	WT	-16.57759077	145.3076032	2015	midland	0	0	3		2	0	3	3	0	3	0	2	0	1	2	0	1	1	2	2	4	1	0	0	0		0	0	0	1	1	0	1	2	0	2	0		2	2	0	0
CU	CU6A	WT	-16.57739771	145.3094228	2004	midland	0	1	5	0	3	0	4	3	0	0	0	1	1	2	1	0	3	2	2	0	1	0	0	0	0	0	0	0	0	0	5	0	3	1	0	1	2	1	0	4	1	0
CU	CU6A	WT	-16.57739771	145.3094228	2004	midland	0	0	3	0	0	3	0	1	0	1	0	1	1	4	0	0	1	0	2	0	1	2	0	0	0	0	0	0	0	0	2	0	0	1	0	1	1	0	1	1	3	0
CU	CU6A	WT	-16.57739771	145.3094228	2004	midland	0	0	8	0	2	0	0	0	0	8	0	1	0	5	2	0	0	0	0	0	0	0	0	0	3	0	0	0	0	0	2	0	0	0	1	1	0	0	1	1	4	0
CU	CU6A	WT	-16.57739771	145.3094228	2004	midland	0	1	0	0	2	5	1	1	0	0	0	0	0	1	0	0	0	0	1	0	0	1	0	0	0	0	0	0	0	0	1	0	0	3	0	0	0	1	3	0	2	0
CU	CU6A	WT	-16.57739771	145.3094228	2005	midland	0	1	5		6	0	3	2	0	0	0	0	0	3	0	0	5	1	0	6	2	1	0	0	0	0	0	0	0	0	0	0	4	3	1	0	0	3	0	1	3	2
CU	CU6A	WT	-16.57739771	145.3094228	2006	midland	0	0	3	2	0		0	2	0	3	0	1	1	5	3	0	2	0	1	1	2	1	0	0	3	0	0	0	1	0	1	0	0	2	0	0	0	0	2	1	2	0
CU	CU6A	WT	-16.57739771	145.3094228	2006	midland	0	0	9	0	0		0	2	0	4	0	2	3	6	1	0	3	2	4	2	3	0	0	0	1	0	0	0	1	0	1	0	0	3	0	1	0	0	3	0	1	1
CU	CU6A	WT	-16.57739771	145.3094228	2008	midland	7	1	1	1	3	0	3	1	0	1	0	0	0	2	4	0	2	0	2	4	2	2	0	0	1	0	1	0	0	0	2	0	4	1	0	1	1	1	2	1	2	3
CU	CU6A	WT	-16.57739771	145.3094228	2008	midland	0	1	7	0	3	0	4	2	0	3	1	3	1	2	3	0	4	0	3	5	2	2	0	0	1	0	0	0	0	0	1	0	4	2	0	3	1	1	1	1	4	0
CU	CU6A	WT	-16.57739771	145.3094228	2008	midland	0	0	2	0	3	0	1	3	0	1	0	0	0	3	1	0	2	3	2	2	2	0	0	0	5	0	0	0	1	0	2	0	3	2	0	1	0	2	0	2	2	0
CU	CU6A	WT	-16.57739771	145.3094228	2009	midland	0	0	4	0	1	1	2	0	0	3	1	0	0	2	1	0	1	3	3	0	1	4	0	0	4	0	0	0	0	0	0	0	0	1	0	2	0	1	2	2	6	3
CU	CU6A	WT	-16.57739771	145.3094228	2010	midland	0	0	1	0	0	0	0	2	0	1	0	1	2	3	2	0	4	3	2	1	1	2	0	0	0	0	1	0	0	0	1	0	0	0	0	1	0	0	1	2	3	0
CU	CU6A	WT	-16.57739771	145.3094228	2010	midland	4	1	6	0	3	0	1	0	0	4	0	2	0	4	2	0	1	2	0	4	2	2	0	1	0	0	2	0	0	4	0	0	1	1	0	0	0	2	0	0	0	0
CU	CU6A	WT	-16.57739771	145.3094228	2011	midland	0	2	8	0	4	0	4	2	0	0	0	2	0	2	0	0	3	1		4	0	1	0	0	0	0	0	0	0	0	1	0	3	2	0	1	0	3	1	2	4	0
CU	CU6A	WT	-16.57739771	145.3094228	2011	midland	0	0	0	0	0	0	0	0	0	0	0	0	0	0	4	0	0	0		0	0	0	0	0	0	0	1	0	0	0	0	0	0	0	0	0	0	0	0	0	0	0
CU	CU6A	WT	-16.57739771	145.3094228	2012	midland	0	0	7	0	1	2	4	3	0	2	0	3	0	1	2	0	1	0	5	1	2	1	0	0	0	0	1	0	0	0	2	0	4	2	0	1	0	1		1	3	2
CU	CU6A	WT	-16.57739771	145.3094228	2016	midland	0		2		0	0	2	0	0	0	0	0	0	0	2	0	1	1	0	2	2	0	0	0	0	0	0	0	0	0	1	0	4	0	0	0	0	2	0	1	1	0
CU	CU6A	WT	-16.57739393	145.3111845	2004	midland	0	2	2	0	2	2	3	1	0	1	0	0	0	1	3	0	0	2	1	0	2	2	0	0	0	0	0	0	1	2	1	0	4	0	0	0	0	0	0	0	0	0
CU	CU6A	WT	-16.57739393	145.3111845	2004	midland	0	0	5	0	0	4	0	1	0	1	0	0	1	3	0	0	4	1	3	0	0	4	0	0	0	0	0	0	0	0	0	0	0	5	0	3	0	3	2	0	3	0
CU	CU6A	WT	-16.57739393	145.3111845	2004	midland	0	0	7	0	2	0	0	2	0	4	0	0	0	4	0	0	0	0	1	0	0	0	0	0	0	0	0	0	0	0	3	0	0	0	1	4	0	0	0	0	3	0
CU	CU6A	WT	-16.57739393	145.3111845	2004	midland	0	1	5	0	3	3	2	0	0	0	0	0	0	0	0	0	0	0	0	0	0	0	0	0	0	0	0	0	0	0	2	0	1	1	1	0	0	3	0	0	0	0
CU	CU6A	WT	-16.57739393	145.3111845	2007	midland	0	1	6	4	1	3	3	5	1	2	1	1	3	0	3	0	0	0	3	0	1	0	0	1	0	0	11	0	0	0	1	0	1	3	2	3	0	3	0	0	0	0
CU	CU6A	WT	-16.57739393	145.3111845	2008	midland	0	1	1	10	4	0	0	0	0	2	0	0	1	1	3	0	0	1	2	1	2	2	0	0	3	1	1	0	0	0	1	0	6	0	0	1	0	0	2	0	2	0
CU	CU6A	WT	-16.57739393	145.3111845	2008	midland	0	0	7	0	4	0	1	2	0	4	0	0	1	2	2	0	2	0	2	3	2	2	0	0	0	0	0	0	0	0	0	0	6	0	0	3	1	4	3	2	2	0
CU	CU6A	WT	-16.57739393	145.3111845	2009	midland	1	0	5	0	0	5	0	0	0	1	2	1	0	2	1	0	1	0	2	0	2	2	0	0	1	0	0	7	0	0	2	0	0	1	0	1	1	0	1	0	2	1
CU	CU6A	WT	-16.57739393	145.3111845	2010	midland	0	1	4	0	0	0	0	2	0	4	0	0	3	3	1	0	1	4	2	0	0	1	0	0	2	0	2	0	0	0	2	0	0	1	0	1	0	0	0	1	1	0
CU	CU6A	WT	-16.57739393	145.3111845	2010	midland	0	3	2	0	1	0	2	3	0	1	0	1	1	1	1	0	0	2	1	4	3	2	0	0	0	0	0	0	0	0	1	0	1	1	0	1	1	1	0	5	1	0
CU	CU6A	WT	-16.57739393	145.3111845	2015	midland	1	0	3		2	0	2	1	0	0	0	0	0	4	0	0	1	1	1	2	1	0	0	0	0		4	0	0	0	0	0	5	4	0	2	0		2	1	1	2
CU	CU6A	WT	-16.57739393	145.3111845	2015	midland	0	0	4		4	4	4	2	0	2	0	2	1	0	1	0	2	3	6	0	1	2	0	0	0		2	0	0	0	0	0	3	1	3	1	1		3	1	0	1
CU	CU6A	WT	-16.57739393	145.3111845	2015	midland	0	0	7		3	0	2	2	0	1	0	0	0	4	1	0	1	1	1	3	0	1	0	0	0		1	0	0	0	2	0	3	2	0	1	1		3	0	4	0
CU	CU800	WT	-16.5875979	145.3025022	1996	midland	0	0	3	0	1	0	1	1	0	1	0	0	0	0	1	0	2	2	2	0	0	0	0	0	2	0	0	0	0	0	0	0	0	1	0	0	0	0	1	1	0	0
CU	CU800	WT	-16.58578307	145.3015811	1996	midland	0	0	2	0	0	1	1	0	0	1	0	0	3	0	2	0	1	2	3	0	0	0	0	0	3	0	0	0	0	0	0	0	0	3	7	0	0	0	0	0	0	0
CU	CU800	WT	-16.58562249	145.3018355	2003	midland	0	2	4	0	1	2	2	3	0	1	0	3	2	0	0	0	3	5	3	0	0	1	2	0	0	0	2	0	0	0	0	0	3	4		2	0	1	1	2	0	3
CU	CU800	WT	-16.58487183	145.300652	1996	midland	0	2	4	0	0	0	0	0	0	2	0	0	2	0	2	0	1	2	2	0	0	0	2	0	4	0	0	0	0	0	0	0	0	1	1	0	1	0	0	0	0	0
CU	CU800	WT	-16.57940162	145.3058163	2003	midland	0	3	8	0	3	2	1	3	0	3	0	1	2	1	0	0	1	0	1	0	0	0	0	0	0	0	0	0	0	0	0	0	1	2		0	0	2	0	0	2	0
CU	CU800	WT	-16.57919503	145.3026415	2003	midland	0	2	5	0	1	0	2	4	0	0	0	1	1	0	2	0	3	0	3	0	2	0	0	0	1	1	0	0	0	0	4	0	3	2		0	0	2	3	2	1	0
CU	CU8A	WT	-16.58702396	145.2964068	2000	midland	0	1	0	0	1	0	1	1	0	0	0	3	0	0	1	0	2	6	2	0	0	0	0	0	0	1	0	0	0	0	0	0	4	1	1	0	0	0	3	1	0	2
CU	CU8A	WT	-16.58702396	145.2964068	2000	midland	1	0	1	0	3	1	3	2	1	2	0	1	3	0	0	0	3	2	3	0	4	2	5	0	0	1	0	1	2	0	1	0	0	0	0	1	0	2	6	0	0	0
CU	CU8A	WT	-16.58702396	145.2964068	2004	midland	2	0	2	2	2	2	0	2	0	3	0	1	3	0	2	0	4	2	2	0	0	2	2	0	0	0	0	0	1	4	0	0	2	2	3	0	1	0	3	0	0	0
CU	CU8A	WT	-16.58702396	145.2964068	2004	midland	0	2	2	2	0	2	0	0	0	1	0	5	2	0	4	0	2	0	3	0	0	2	1	0	0	0	0	0	2	0	2	0	0	0	0	1	0	0	1	0	0	0
CU	CU8A	WT	-16.58702396	145.2964068	2004	midland	0	0	6	4	2	1	0	3	0	3	0	4	3	0	3	0	0	5	4	0	3	0	2	0	0	0	0	0	0	0	0	0	0	0	0	1	0	1	3	1	0	1
CU	CU8A	WT	-16.58702396	145.2964068	2005	midland	0	3	3		2	0	4	5	0	1	0	3	3	0	3	0	0	7	4	0	1	1	2	0	0	0	0	0	0	0	0	0	2	2	1	1	0	0	4	0	0	1
CU	CU8A	WT	-16.58702396	145.2964068	2005	midland	0	0	0		3	1	3	1	0	1	0	3	4	0	3	0	4	0	5	0	0	0	2	0	0	0	0	0	0	0	3	0	3	1	0	0	0	0	1	0	0	4
CU	CU8A	WT	-16.58702396	145.2964068	2005	midland	0	0	0		3	1	3	1	0	1	0	3	4	0	3	0	4	0	5	0	0	0	2	0	0	0	0	0	0	0	3	0	3	1	0	0	0	0	1	0	0	4
CU	CU8A	WT	-16.58702396	145.2964068	2006	midland	0	0	3	0	0		0	1	0	4	0	3	1	0	3	0	1	2	4	0	0	0	0	0	1	1	0	0	1	0	1	0	0	0	0	0	0	0	0	0	0	0
CU	CU8A	WT	-16.58702396	145.2964068	2006	midland	0	1	6	2	2		1	1	0	0	0	2	0	0	4	0	5	2	1	0	0	1	0	0	1	0	0	0	1	0	0	0	0	0	4	0	1	3	4	0	0	0
CU	CU8A	WT	-16.58702396	145.2964068	2007	midland	0	3	3	0	4	1	0	1	0	0	0	2	4	0	1	0	3	0	2	0	0	0	1	0	0	0	0	0	0	0	0	0	0	1	3	1	0	2	2	0	0	0
CU	CU8A	WT	-16.58702396	145.2964068	2008	midland	0	0	1	0	1	1	2	4	0	3	0	4	5	0	4	0	2	3	6	0	0	2	1	0	4	0	12	0	0	1	1	0	2	0	0	1	0	0	2	0	0	1
CU	CU8A	WT	-16.58702396	145.2964068	2008	midland	0	0	5	0	2	0	3	4	0	0	0	3	3	0	2	0	5	0	2	0	0	1	2	0	3	0	0	0	0	2	0	0	3	0	4	0	0	3	2	0	0	4
CU	CU8A	WT	-16.58702396	145.2964068	2009	midland	0	0	5	0	1	4	0	2	0	1	0	2	3	0	4	0	6	0	5	0	0	3	4	0	2	0	4	0	2	0	3	0	0	0	0	3	0	0	2	2	0	2
CU	CU8A	WT	-16.58702396	145.2964068	2010	midland	0	0	3	0	1	1	0	0	0	0	0	4	3	0	2	0	4	0	2	0	0	2	1	0	2	0	2	0	2	0	0	0	0	0	0	1	0	0	1	0	0	0
CU	CU8A	WT	-16.58702396	145.2964068	2010	midland	0	0	0	0	2	2	1	0	0	0	0	1	4	1	0	0	4	0	0	0	0	0	0	0	1	0	0	0	0	0	0	0	1	0	3	1	0	1	1	0	0	0
CU	CU8A	WT	-16.58702396	145.2964068	2011	midland	0	0	0	0	3	2	1	2	0	2	0	2	4	0	1	0	7	7		0	0	0	3	0	0	1	0	0	1	0	0	0	0	1	2	0	0	0	1	2	0	1
CU	CU8A	WT	-16.58702396	145.2964068	2012	midland	0	0	5	1	1	1	2	0	0	0	0	5	1	1	1	0	0	2	7	0	2	0	5	0	0	1	4	0	0	0	0	0	0	0	0	1	0	0		0	0	2
CU	CU8A	WT	-16.58702396	145.2964068	2013	midland	0	0	0	2	1	0	0	2	0	0	0	1	3	0	1	0	3	0	6	0	1	0	1	0	1	0		0	1	0	3	0	0	1	0	2	0	0	3	0	0	2
CU	CU8A	WT	-16.58702396	145.2964068	2014	midland	0	1	0	2	2	0	0	1	0	1	0	2	2	0	3	0	1	3	2	0	0	2	0	0	0	0	2	0	1	1	2	0		0	0	0	0	1	2	0	0	1
CU	CU8A	WT	-16.58640134	145.2976211	2000	midland	0	1	0	5	1	0	3	1	0	0	0	2	0	0	4	0	0	3	2	0	0	2	1	0	0	3	0	0	0	0	0	0	2	0	1	0	0	1	1	0	0	1
CU	CU8A	WT	-16.58640134	145.2976211	2000	midland	0	0	4	1	0	1	1	0	1	1	0	1	1	0	1	0	1	3	3	0	0	2	3	0	0	0	5	1	1	0	1	0	0	0	0	0	0	0	1	2	0	2
CU	CU8A	WT	-16.58640134	145.2976211	2003	midland	0	3	2	0	1	2	0	1	0	1	0	1	3	0	2	0	1	0	3	0	0	0	1	0	0	0	2	0	0	0	0	0	0	0		0	0	0	2	0	0	1
CU	CU8A	WT	-16.58640134	145.2976211	2004	midland	0	1	3	2	0	4	0	3	0	0	0	4	3	0	3	0	2	2	4	0	0	0	3	0	1	0	0	0	1	0	0	0	0	1	0	1	0	0	5	0	0	0
CU	CU8A	WT	-16.58640134	145.2976211	2004	midland	0	0	2	1	2	0	0	2	0	3	0	1	0	0	3	0	1	2	5	0	1	2	0	0	0	0	0	0	0	0	1	0	0	0	1	1	0	0	3	0	0	3
CU	CU8A	WT	-16.58640134	145.2976211	2004	midland	0	1	1	0	2	2	3	1	0	0	0	3	2	0	3	1	1	2	3	0	0	2	2	0	0	0	0	0	1	0	2	0	2	2	3	1	0	3	3	1	0	2
CU	CU8A	WT	-16.58640134	145.2976211	2006	midland	0	0	7	1	0		0	2	0	4	0	2	1	0	4	0	0	1	3	0	0	0	0	0	2	0	0	0	0	0	0	0	0	0	0	2	0	0	0	0	0	4
CU	CU8A	WT	-16.58640134	145.2976211	2008	midland	0	0	2	0	1	1	1	1	0	0	0	2	4	0	3	0	0	0	6	0	1	3	0	0	2	0	1	0	0	0	1	0	0	0	0	0	0	0	0	0	0	2
CU	CU8A	WT	-16.58640134	145.2976211	2008	midland	0	0	3	0	2	0	3	2	0	3	0	1	1	0	2	0	3	3	3	0	0	2	1	0	2	0	0	0	0	0	0	0	3	0	2	1	0	2	2	1	0	6
CU	CU8A	WT	-16.58640134	145.2976211	2009	midland	0	0	3	0	0	1	0	2	0	1	0	1	3	0	3	0	1	1	4	0	0	3	2	0	0	0	0	0	3	0	1	0	1	1	1	1	0	0	0	2	0	3
CU	CU8A	WT	-16.58640134	145.2976211	2010	midland	0	0	7	0	0	2	0	5	0	5	0	0	3	0	6	0	1	3	5	0	0	2	0	0	1	0	0	0	0	0	5	0	0	3	0	2	0	1	1	1	0	2
CU	CU8A	WT	-16.58640134	145.2976211	2012	midland	0	0	5	0	2	0	2	3	0	1	0	2	5	0	2	0	0	0	2	0	0	3	0	0	0	0	0	0	0	0	0	0	0	0	1	1	0	0		0	0	1
CU	CU8A	WT	-16.58640134	145.2976211	2014	midland	0	0	2	0	0	0	0	2	0	1	0	1	1	0	3	0	2	0	2	0	0	2	0	0	0	0	3	0	0	1	0	0		0	1	0	0	0	2	0	0	4
CU	CU8A	WT	-16.58640134	145.2976211	2016	midland	0		1		1	2	1	0	0	0	0	2	2	0	3	0	1	0	5	0	0	2	0	0	0	0	1	0	0	0	0	0	3	0	0	1	0	0	1	1	0	2
CU	CU8A	WT	-16.58527684	145.2993459	2000	midland	0	0	4	1	1	2	2	1	0	0	0	0	0	0	1	0	0	2	2	0	0	1	0	0	2	0	0	0	0	0	1	1	2	0	1	0	0	0	2	0	0	5
CU	CU8A	WT	-16.58527684	145.2993459	2000	midland	0	0	4	0	1	1	0	1	0	0	0	0	1	0	1	0	2	3	2	0	0	1	4	0	0	0	1	0	2	0	0	0	0	0	0	0	0	2	2	0	0	0
CU	CU8A	WT	-16.58527684	145.2993459	2004	midland	0	0	2	3	1	2	0	1	0	2	0	1	1	0	4	0	2	1	4	0	1	2	4	0	0	0	0	0	0	0	2	0	0	0	0	0	1	2	3	0	0	0
CU	CU8A	WT	-16.58527684	145.2993459	2004	midland	0	1	7	2	1	1	0	1	0	3	0	0	1	1	3	0	1	0	4	0	0	1	1	0	3	0	0	0	1	0	0	0	0	0	0	1	0	0	5	0	0	1
CU	CU8A	WT	-16.58527684	145.2993459	2004	midland	0	2	4	1	2	1	0	1	0	4	0	2	2	0	2	1	3	0	2	0	0	1	0	0	1	0	0	0	0	0	1	0	0	2	2	0	0	2	3	0	0	0
CU	CU8A	WT	-16.58527684	145.2993459	2005	midland	0	1	0		1	3	3	1	0	4	0	0	3	0	3	0	0	3	5	0	1	0	0	0	4	0	0	0	0	0	0	0	3	1	0	1	0	0	3	1	0	1
CU	CU8A	WT	-16.58527684	145.2993459	2005	midland	0	0	0		2	4	2	0	0	3	0	0	4	0	2	0	4	0	5	0	0	0	3	0	2	0	0	0	0	0	1	0	2	2	0	1	2	1	1	0	0	1
CU	CU8A	WT	-16.58527684	145.2993459	2005	midland	0	0	0		2	4	2	0	0	3	0	0	4	0	2	0	4	0	5	0	0	0	3	0	2	0	0	0	0	0	1	0	2	2	0	1	2	1	1	0	0	1
CU	CU8A	WT	-16.58527684	145.2993459	2006	midland	0	0	5	0	0		0	1	0	4	0	1	1	0	1	0	0	0	1	0	0	0	0	0	0	0	0	0	0	0	0	0	0	4	0	0	0	0	0	1	0	2
CU	CU8A	WT	-16.58527684	145.2993459	2006	midland	0	0	1	1	2		2	2	0	2	0	2	1	0	2	0	5	0	3	0	0	0	0	0	0	0	0	0	1	0	0	0	0	0	2	1	1	4	1	1	0	0
CU	CU8A	WT	-16.58527684	145.2993459	2007	midland	0	2	2	0	2	1	3	0	0	3	0	1	2	0	0	0	2	0	5	0	0	0	4	0	0	0	2	0	0	0	0	0	2	3	1	1	0	0	0	0	0	1
CU	CU8A	WT	-16.58527684	145.2993459	2008	midland	0	1	2	0	1	0	3	2	0	2	0	2	1	0	3	0	1	2	4	0	0	0	0	0	1	1	4	0	0	0	2	0	1	3	0	0	0	1	1	0	0	4
CU	CU8A	WT	-16.58527684	145.2993459	2008	midland	0	0	2	1	0	4	4	5	0	6	0	5	5	0	4	0	4	4	4	0	3	3	0	0	1	0	0	0	1	0	2	0	3	1	1	1	0	2	0	0	0	4
CU	CU8A	WT	-16.58527684	145.2993459	2009	midland	0	0	7	0	3	1	0	1	0	0	0	3	1	0	1	0	4	0	3	0	1	2	1	0	0	1	0	0	0	1	1	0	0	1	0	2	0	0	3	0	0	0
CU	CU8A	WT	-16.58527684	145.2993459	2010	midland	0	0	0	0	0	0	0	3	0	4	0	3	4	0	2	0	2	1	2	0	0	1	0	0	0	0	0	0	1	0	1	0	0	0	0	0	0	0	2	2	0	2
CU	CU8A	WT	-16.58527684	145.2993459	2010	midland	0	1	3	0	1	5	1	3	0	4	0	0	2	0	2	0	2	3	0	0	1	0	0	0	2	0	0	0	0	0	0	0	1	3	3	0	0	0	1	0	0	0
CU	CU8A	WT	-16.58527684	145.2993459	2011	midland	0	0	1	0	4	0	3	3	0	4	0	3	2	0	0	0	5	5		0	0	0	1	0	0	0	0	0	1	0	0	0	1	2	1	1	0	1	1	2	0	1
CU	CU8A	WT	-16.58527684	145.2993459	2012	midland	0	0	9	0	0	0	1	1	0	0	0	1	4	1	0	0	0	0	3	0	2	2	0	0	1	0	0	0	0	0	1	0	0	0	0	0	0	3		0	0	0
CU	CU8A	WT	-16.58527684	145.2993459	2013	midland	0	0	5	0	1	0	0	1	0	1	0	1	4	0	1	0	1	0	5	0	1	2	4	0	1	0		0	1	0	0	0	0	0	0	1	0	0	2	2	0	0
CU	CU8A	WT	-16.58527684	145.2993459	2014	midland	0	0	1	3	0	3	3	5	0	0	0	3	2	0	3	0	1	3	4	0	0	1	3	0	0	0	5	0	0	0	2	0		0	0	0	0	1	0	2	0	4
CU	CU8A	WT	-16.58527684	145.2993459	2015	midland	0	0	4		1	1	5	0	0	1	1	1	1	0	2	0	3	1	3	0	0	0	0	0	0		2	0	1	0	2	0	1	1	3	1	0		2	0	0	2
CU	CU8A	WT	-16.58453862	145.303007	2000	midland	2	1	1	0	2	2	2	3	0	0	0	2	0	0	1	0	1	1	3	1	1	0	1	0	4	0	0	0	0	0	0	0	3	0	0	1	0	1	2	0	0	3
CU	CU8A	WT	-16.58453862	145.303007	2000	midland	0	0	6	2	1	0	1	1	0	0	0	0	2	0	0	0	2	0	3	0	1	2	0	0	0	0	1	0	1	0	2	0	0	0	0	0	0	0	3	0	0	0
CU	CU8A	WT	-16.58453862	145.303007	2004	midland	2	1	4	0	1	1	2	0	0	0	0	0	0	0	1	1	2	0	3	0	0	0	0	0	0	0	0	0	1	0	6	0	2	0	1	0	0	0	2	0	0	0
CU	CU8A	WT	-16.58453862	145.303007	2004	midland	0	0	7	0	2	2	0	4	0	3	0	1	0	0	3	0	2	0	3	0	0	3	1	0	0	0	0	0	0	0	1	0	0	0	0	1	0	0	1	0	0	0
CU	CU8A	WT	-16.58453862	145.303007	2004	midland	0	0	8	0	1	0	0	3	0	0	0	0	0	2	1	0	5	1	3	0	1	0	0	0	1	0	0	0	0	0	0	0	0	2	0	0	0	2	4	0	0	0
CU	CU8A	WT	-16.58453862	145.303007	2006	midland	2	0	8	2	0		0	4	0	3	0	3	1	0	2	0	1	0	5	0	1	0	0	0	0	0	0	0	0	0	0	0	0	2	0	1	0	0	1	0	0	1
CU	CU8A	WT	-16.58453862	145.303007	2007	midland	0	3	4	0	2	3	0	0	1	1	0	0	2	0	0	0	3	0	3	0	0	0	2	0	1	0	0	0	0	0	0	1	0	2	1	2	0	0	1	2	0	0
CU	CU8A	WT	-16.58453862	145.303007	2008	midland	2	0	8	0	0	1	1	2	0	2	1	0	0	0	3	0	3	3	3	0	0	4	0	0	4	0	5	0	0	0	3	0	0	3	0	1	0	0	1	0	0	1
CU	CU8A	WT	-16.58453862	145.303007	2008	midland	0	1	2	0	3	1	3	2	0	2	1	2	2	0	2	0	4	0	3	1	0	2	4	0	1	0	0	0	0	0	0	0	1	3	0	1	0	3	3	0	0	2
CU	CU8A	WT	-16.58453862	145.303007	2009	midland	0	0	4	3	1	0	2	4	0	0	0	3	0	1	3	0	4	1	5	0	2	1	1	0	1	0	2	0	0	1	1	0	1	3	0	0	0	0	1	0	0	3
CU	CU8A	WT	-16.58453862	145.303007	2010	midland	0	0	7	0	0	2	0	6	0	3	0	2	2	0	3	0	3	5	5	0	0	2	0	0	0	0	1	0	0	0	1	0	0	3	0	2	0	0	0	0	0	4
CU	CU8A	WT	-16.58453862	145.303007	2011	midland	0	0	3	0	2	2	2	2	0	3	0	4	3	0	2	0	6	1		0	0	0	1	0	0	0	0	0	1	0	0	0	2	0	0	0	0	0	2	1	0	0
CU	CU8A	WT	-16.58453862	145.303007	2012	midland	0	0	2	0	4	3	3	4	0	2	0	2	2	0	1	0	1	0	7	0	2	0	0	0	1	0	1	0	0	0	0	1	2	2	0	1	0	0		1	0	2
CU	CU8A	WT	-16.58453862	145.303007	2014	midland	0	1	1	0	0	0	3	3	0	3	0	2	4	0	5	0	0	4	3	2	2	2	2	0	0	0	0	0	0	0	0	0		3	0	1	0	0	1	0	0	4
CU	CU8A	WT	-16.58453862	145.303007	2016	midland	4		3		2	2	0	0	0	0	0	0	2	0	0	0	0	0	1	0	0	1	0	0	0	0	0	0	0	0	0	0	4	0	0	0	0	0	1	1	0	1
CU	CU8A	WT	-16.58419506	145.2996646	2000	midland	0	1	0	1	1	0	1	1	0	0	0	5	1	0	3	0	0	0	2	0	0	0	0	0	0	0	0	0	0	1	0	0	2	3	0	1	0	1	0	0	0	0
CU	CU8A	WT	-16.58419506	145.2996646	2000	midland	0	0	2	1	2	2	1	3	1	3	0	2	5	0	2	0	3	0	3	0	1	0	0	0	0	0	1	0	1	0	2	0	1	3	0	1	0	1	1	1	0	0
CU	CU8A	WT	-16.58419506	145.2996646	2003	midland	0	5	4	0	0	2	3	2	0	2	0	4	2	0	2	0	1	0	3	0	0	0	0	0	0	0	0	0	0	0	0	0	4	2		0	0	2	4	0	0	1
CU	CU8A	WT	-16.58419506	145.2996646	2004	midland	0	0	7	0	1	2	0	1	0	3	0	0	3	1	2	0	1	3	3	0	1	1	0	0	0	0	0	0	0	0	0	0	0	1	0	1	1	0	2	0	0	0
CU	CU8A	WT	-16.58419506	145.2996646	2004	midland	0	0	7	0	1	0	1	0	0	6	1	0	1	0	3	0	1	0	4	0	1	0	0	0	0	0	0	0	0	0	1	0	0	0	0	0	0	0	1	0	0	0
CU	CU8A	WT	-16.58419506	145.2996646	2004	midland	0	0	2	0	4	0	3	0	0	2	0	0	2	0	0	0	0	0	3	0	2	0	0	0	0	0	0	0	0	0	0	0	1	1	0	0	0	3	3	0	0	0
CU	CU8A	WT	-16.58419506	145.2996646	2008	midland	0	1	3	0	0	0	1	2	0	1	0	3	2	0	2	0	1	2	4	0	1	2	0	0	1	1	9	0	0	0	0	0	1	3	0	1	0	1	1	0	0	0
CU	CU8A	WT	-16.58419506	145.2996646	2008	midland	0	1	5	0	3	2	3	1	0	0	0	4	4	0	3	0	7	4	4	0	0	3	3	0	0	0	0	0	0	0	0	0	0	1	0	1	0	1	0	0	0	1
CU	CU8A	WT	-16.58419506	145.2996646	2009	midland	0	0	5	0	2	0	0	2	0	0	1	3	1	0	3	0	2	1	6	0	2	0	4	0	0	0	0	0	1	0	1	0	2	0	0	1	0	1	6	1	0	10
CU	CU8A	WT	-16.58419506	145.2996646	2010	midland	0	0	7	0	0	1	0	3	0	0	0	2	3	0	4	0	4	2	3	0	0	2	0	0	0	0	0	0	0	0	2	0	0	3	0	0	0	0	2	1	0	2
CU	CU8A	WT	-16.58419506	145.2996646	2011	midland	0	0	0	0	0	0	0	1	0	3	0	2	0	0	1	0	3	1		0	0	0	0	0	0	0	0	0	0	0	0	0	2	0	0	1	0	0	0	1	0	2
CU	CU8A	WT	-16.58419506	145.2996646	2012	midland	0	0	4	0	5	2	3	1	0	0	0	1	3	0	3	0	3	0	1	0	1	0	5	0	3	0	5	0	0	0	0	0	4	1	1	1	2	0		0	0	3
CU	CU8A	WT	-16.58419506	145.2996646	2014	midland	0	1	0	0	0	0	3	1	0	1	0	4	3	0	3	0	1	5	4	0	0	1	1	0	1	0	2	0	0	6	0	0		0	0	1	0	0	2	0	0	1
CU	CU8A	WT	-16.58419506	145.2996646	2014	midland	0	0	0	0	0	0	0	0	0	0	0	1	0	0	4	0	0	0	0	1	0	0	0	0	0	0	0	0	0	0	0	0		2	0	1	1	0	0	0	3	0
CU	CU8A	WT	-16.58419506	145.2996646	2016	midland	0		1		2	1	1	1	0	0	0	1	2	0	2	0	0	0	4	0	0	0	0	0	3	1	0	0	0	0	0	0	4	0	0	2	0	1	1	1	0	2
CU	CU8A	WT	-16.58382136	145.3014858	2000	midland	1	0	1	2	0	0	0	1	0	0	0	2	1	0	1	0	0	3	2	0	0	0	0	0	0	2	0	0	0	0	1	0	3	0	0	2	0	0	1	0	0	0
CU	CU8A	WT	-16.58382136	145.3014858	2000	midland	0	0	3	1	0	0	0	3	2	1	0	0	2	0	2	0	1	0	5	0	0	1	0	0	0	0	2	0	0	0	4	0	0	1	0	0	2	2	1	0	0	1
CU	CU8A	WT	-16.58382136	145.3014858	2004	midland	1	0	7	0	4	0	0	2	0	0	0	1	1	2	2	0	2	1	5	0	0	0	0	0	0	0	0	0	0	0	1	0	0	1	1	0	0	0	1	0	0	0
CU	CU8A	WT	-16.58382136	145.3014858	2004	midland	1	0	2	0	4	1	2	0	0	1	0	1	1	0	0	0	1	0	5	0	0	0	0	0	1	0	0	0	1	0	0	0	0	1	1	0	0	2	1	0	0	2
CU	CU8A	WT	-16.58382136	145.3014858	2004	midland	0	0	12	0	0	1	0	2	0	2	0	0	2	2	5	0	1	2	4	0	2	1	0	0	0	0	2	0	0	0	3	0	0	1	0	3	1	1	1	1	0	0
CU	CU8A	WT	-16.58382136	145.3014858	2005	midland	1	0	0		0	1	0	0	0	0	0	0	0	0	0	0	0	2	0	0	0	0	0	0	0	0	0	0	0	0	0	0	1	0	0	0	0	0	0	0	0	0
CU	CU8A	WT	-16.58382136	145.3014858	2006	midland	0	0	7	1	0		0	2	0	2	0	2	1	0	2	0	1	0	1	0	0	0	0	0	0	0	0	0	0	0	0	0	0	3	0	1	0	0	5	1	0	0
CU	CU8A	WT	-16.58382136	145.3014858	2006	midland	0	0	4	2	1		3	5	1	4	0	2	2	0	1	0	6	1	4	0	0	0	0	1	0	0	0	0	0	0	0	0	0	2	2	0	0	1	2	2	0	3
CU	CU8A	WT	-16.58382136	145.3014858	2008	midland	0	0	4	0	0	3	1	1	0	2	0	1	2	0	4	0	1	4	4	0	1	3	0	0	0	0	4	0	0	0	2	0	1	1	0	1	0	2	4	0	0	2
CU	CU8A	WT	-16.58382136	145.3014858	2008	midland	0	0	2	0	3	3	4	2	0	0	0	3	2	0	1	1	1	0	4	0	2	5	3	0	0	0	0	0	0	0	0	0	3	0	0	0	0	2	1	0	0	1
CU	CU8A	WT	-16.58382136	145.3014858	2009	midland	0	0	0	2	1	0	1	4	0	0	0	3	1	0	3	0	1	4	2	0	1	5	1	0	3	0	1	0	1	3	1	0	0	1	0	2	0	1	4	1	0	1
CU	CU8A	WT	-16.58382136	145.3014858	2010	midland	0	0	3	0	1	2	0	2	0	1	0	3	1	0	2	0	3	2	3	0	0	3	0	0	0	1	0	0	0	0	0	0	0	0	0	0	0	0	2	1	1	1
CU	CU8A	WT	-16.58382136	145.3014858	2010	midland	0	1	4	0	0	1	3	2	0	2	0	3	3	0	2	0	5	6	0	0	0	0	1	0	1	0	0	0	0	0	1	0	0	2	0	1	0	3	1	3	0	0
CU	CU8A	WT	-16.58382136	145.3014858	2011	midland	0	0	5	0	2	5	2	3	0	4	0	4	2	0	2	0	4	2		0	0	1	3	0	0	0	0	0	0	0	0	0	1	0	1	0	0	0	0	0	0	0
CU	CU8A	WT	-16.58382136	145.3014858	2012	midland	0	1	1	0	2	2	5	2	0	2	0	5	3	0	2	0	3	0	6	0	0	0	3	0	0	1	11	0	0	0	2	1	2	3	2	1	2	0		1	0	1
CU	CU8A	WT	-16.58382136	145.3014858	2013	midland	0	0	0	1	1	1	2	3	0	5	0	4	4	0	1	0	0	8	6	0	1	0	3	0	0	0		0	0	0	0	0	0	0	0	0	0	1	2	0	0	5
CU	CU8A	WT	-16.58382136	145.3014858	2014	midland	0	0	1	0	0	0	1	1	0	0	0	4	4	0	2	0	0	3	3	0	0	1	0	0	1	0	0	0	0	0	0	0		1	0	0	0	0	1	0	0	1
KU	EKL50A	WT	-18.23905	146.00135	2007	lowland	0	0	0	0	0	NA	0	0	0	0	2	0	2	4	0	NA	0	2	0	5	4	2	NA	3	0	1	0	NA	0	0	0	0	2	1	NA	0	0	0	0	0	3	0
KU	EKL50A	WT	-18.23905	146.00135	2008	lowland	0	0	0	0	0	NA	0	0	0	0	0	0	0	4	0	NA	0	2	0	1	5	3	NA	2	1	1	0	NA	0	0	1	2	0	3	NA	0	2	1	0	0	5	0
KU	EKL50A	WT	-18.23823333	145.999	2007	lowland	0	0	0	0	0	NA	0	0	0	0	0	0	0	7	0	NA	0	0	0	2	2	0	NA	3	0	0	0	NA	0	0	0	0	1	2	NA	0	4	0	0	0	3	0
KU	EKL50A	WT	-18.23823333	145.999	2008	lowland	0	0	0	0	0	NA	0	0	0	0	0	0	0	4	0	NA	0	4	0	4	1	1	NA	2	1	2	0	NA	0	0	0	1	0	4	NA	0	2	0	0	0	6	0
KU	EKL50A	WT	-18.23646667	146.0004333	2007	lowland	0	0	0	0	0	NA	0	0	0	0	0	0	0	8	0	NA	0	3	0	7	5	0	NA	2	1	0	0	NA	0	0	0	0	0	0	NA	0	1	0	0	0	6	0
KU	EKL50A	WT	-18.23646667	146.0004333	2008	lowland	0	0	0	0	0	NA	0	0	0	0	0	0	0	6	0	NA	0	9	0	2	1	1	NA	1	0	3	2	NA	0	0	0	0	0	3	NA	0	2	2	0	2	4	0
FU	FU200	WT	-15.70890178	145.2587228	2001	lowland	0	0	0	0	0	NA	0	0	0	0	0	0	0	3	0	NA	0	0	0	2	0	1	NA	0	0	0	5	NA	0	0	2	3	0	0	NA	0	0	0	0	0	4	0
FU	FU200	WT	-15.70887087	145.2605143	2001	lowland	0	1	0	0	0	NA	0	0	0	0	0	0	0	1	1	NA	0	0	0	3	0	0	NA	0	0	0	0	NA	0	0	5	2	0	0	NA	0	0	0	0	0	6	0
FU	FU2A	WT	-15.79950014	145.2321246	2008	lowland	0	0	0	0	0	NA	0	0	0	0	0	0	1	5	0	NA	0	0	0	3	1	0	NA	2	0	0	4	NA	0	0	3	0	0	2	NA	0	2	3	0	1	4	0
FU	FU2A	WT	-15.79950014	145.2321246	2008	lowland	0	0	0	0	0	NA	0	0	0	0	0	0	0	2	0	NA	0	2	0	5	2	3	NA	2	0	3	2	NA	0	0	3	0	1	1	NA	0	1	1	0	0	5	0
FU	FU2A	WT	-15.79950014	145.2321246	2011	lowland	0	0	0	0	0	NA	0	0	0	0	0	0	0	4	0	NA	0		0	3	3	0	NA	2	0	0	0	NA	0	0	1		3	2	NA		0	0	0		3	0
FU	FU2A	WT	-15.79950014	145.2321246	2012	lowland	0	0	0	0	0	NA	0	0	0	0	0	0	2	2	0	NA	0	0	0	3	3	0	NA	2	0	0	10	NA	0	0	3	0	0	0	NA	0	2	1	0	1	6	0
FU	FU2A	WT	-15.79950014	145.2321246	2013	lowland	4	0	0	0	0	NA	0	0	0	0	0	0	0	0	0	NA	0	0	0	2	2	0	NA	3	4	1	3	NA	0	0	2	0	0	0	NA	0	0	0	0	1	2	0
FU	FU2A	WT	-15.79950014	145.2321246	2013	lowland	0	0	0	0	0	NA	0	0	0	0	0	0	0	3	0	NA	0	0	0	0	3	0	NA	1	0	0	1	NA	0	0	4	0	0	2	NA	0	0	4	0	1	5	0
FU	FU2A	WT	-15.79950014	145.2321246	2014	lowland	0	0	0	0	0	NA	0	0	0	0	0	0	0	6	0	NA	0	0	0	5	2	1	NA	0	0	0	0	NA	0	0	5	0	0	3	NA	0	0	0	0	0	7	0
FU	FU2A	WT	-15.79950014	145.2321246	2014	lowland	0	0	0	0	0	NA	0	0	0	0	0	0	0	1	0	NA	0	1	0	1	3	1	NA	1	1	0	4	NA	1	0	0	0	0	0	NA	0	1	0	0	0	4	0
FU	FU2A	WT	-15.79801622	145.2330055	2008	lowland	0	0	0	0	0	NA	0	0	0	0	0	0	1	5	0	NA	0	0	0	1	2	2	NA	1	0	0	2	NA	0	0	3	0	0	0	NA	0	3	0	0	0	4	0
FU	FU2A	WT	-15.79801622	145.2330055	2011	lowland	0	0	0	0	0	NA	0	0	0	0	0	0	0	2	0	NA	0		0	4	1	0	NA	2	0	0	3	NA	0	0	2		1	1	NA		3	0	0		5	0
FU	FU2A	WT	-15.79801622	145.2330055	2012	lowland	0	0	0	0	0	NA	0	0	0	0	0	0	1	1	0	NA	0	0	1	3	0	0	NA	3	0	0	3	NA	0	0	2	1	3	2	NA	1	1	1	0	0	7	0
FU	FU2A	WT	-15.79801622	145.2330055	2012	lowland	0	0	0	0	0	NA	0	0	0	0	0	0	1	1	0	NA	0	0	0	4	3	0	NA	5	0	0	8	NA	0	0	2	2	3	0	NA	0	1	2	0	2	3	0
FU	FU2A	WT	-15.79801622	145.2330055	2013	lowland	0	0	4	0	0	NA	0	0	0	0	0	0	1	1	0	NA	0	0	0	2	2	0	NA	1	0	0	2	NA	0	0	2	0	0	2	NA	0	1	0	0	1	3	0
FU	FU2A	WT	-15.79801622	145.2330055	2013	lowland	0	0	0	0	0	NA	0	0	0	0	0	0	0	2	0	NA	0	1	0	1	2	0	NA	5	0	0	2	NA	0	0	2	0	0	3	NA	0	0	1	0	1	2	0
FU	FU2A	WT	-15.79801622	145.2330055	2013	lowland	0	1	3	0	0	NA	0	0	0	0	0	0	0	2	0	NA	0	3	0	3	2	0	NA	3	0	0	6	NA	0	0	4	0	2	0	NA	0	1	3	0	0	5	0
FU	FU2A	WT	-15.79801622	145.2330055	2014	lowland	0	0	0	0	0	NA	0	0	0	0	0	0	1	6	0	NA	2	0	0	2	1	0	NA	0	0	1	1	NA	0	0	0	0	0	1	NA	0	2	0	0	0	1	0
FU	FU2A	WT	-15.79801622	145.2330055	2014	lowland	0	0	0	0	0	NA	0	0	0	0	0	0	0	1	0	NA	0	1	0	4	0	0	NA	6	0	0	6	NA	1	2	1	0	1	0	NA	0	0	0	0	1	6	0
FU	FU2A	WT	-15.79586688	145.2331828	2008	lowland	0	0	0	0	0	NA	0	0	0	0	0	0	0	0	0	NA	0	0	0	1	0	1	NA	0	0	0	0	NA	0	0	1	0	0	0	NA	0	1	4	0	0	4	0
FU	FU2A	WT	-15.79586688	145.2331828	2008	lowland	0	0	0	0	0	NA	0	0	0	0	0	0	0	1	0	NA	0	3	0	2	0	0	NA	0	0	2	1	NA	0	0	0	0	1	0	NA	1	0	1	0	0	2	0
FU	FU2A	WT	-15.79586688	145.2331828	2011	lowland	0	0	0	0	0	NA	0	0	0	0	0	0	0	6	0	NA	0		0	4	0	0	NA	3	1	0	0	NA	0	0	1		4	2	NA		0	0	0		5	0
FU	FU2A	WT	-15.79586688	145.2331828	2012	lowland	0	0	0	0	0	NA	0	0	0	0	0	0	2	3	0	NA	0	0	0	3	2	0	NA	2	1	0	5	NA	0	0	2	0	1	0	NA	0	1	2	0	0	6	0
FU	FU2A	WT	-15.79586688	145.2331828	2013	lowland	0	0	0	0	0	NA	0	0	0	0	0	0	0	3	0	NA	0	4	0	2	1	1	NA	2	2	1	4	NA	0	0	0	2	0	0	NA	0	0	1	0	0	2	0
FU	FU2A	WT	-15.79586688	145.2331828	2013	lowland	0	0	0	0	0	NA	0	0	0	0	0	0	0	2	0	NA	0	0	0	3	4	0	NA	3	0	1	2	NA	0	0	1	0	0	3	NA	0	1	2	0	0	7	0
FU	FU2A	WT	-15.79586688	145.2331828	2014	lowland	0	0	0	0	0	NA	0	0	0	0	0	0	0	3	2	NA	0	0	0	3	2	0	NA	2	0	0	1	NA	0	0	2	0	0	1	NA	0	4	0	0	0	3	0
FU	FU2A	WT	-15.79586688	145.2331828	2014	lowland	1	0	0	0	0	NA	0	0	0	0	0	0	0	3	0	NA	0	0	0	2	2	1	NA	1	0	0	7	NA	0	4	2	0	0	2	NA	0	2	1	0	1	7	0
FU	FU2A	WT	-15.794214	145.2332905	2006	lowland	0	0	0	0	1	NA	0	0	0	0	0	0	0	4	0	NA	0	4	0	6	2	1	NA	6	1	1	1	NA	0	1		3	0	3	NA	0	2	0	0	1	3	0
FU	FU2A	WT	-15.794214	145.2332905	2008	lowland	0	0	0	0	0	NA	0	0	0	0	0	0	3	4	0	NA	0	0	0	0	4	0	NA	1	0	0	0	NA	0	0	0	0	0	1	NA	0	0	0	0	0	2	0
FU	FU2A	WT	-15.794214	145.2332905	2011	lowland	0	0	0	0	1	NA	0	0	0	0	0	0	0	4	0	NA	0		0	4	1	0	NA	5	1	0	2	NA	0	0	0		3	1	NA		2	0	0		5	0
FU	FU2A	WT	-15.794214	145.2332905	2012	lowland	0	0	0	0	0	NA	0	0	0	0	0	0	3	4	0	NA	0	2	0	5	4	0	NA	6	0	0	3	NA	0	0	1	0	1	3	NA	0	2	1	0	0	5	0
FU	FU2A	WT	-15.794214	145.2332905	2012	lowland	0	0	0	0	0	NA	0	0	0	0	0	0	0	5	0	NA	0	0	0	4	2	0	NA	4	2	0	6	NA	1	0	0	0	3	1	NA	0	1	2	0	1	4	0
FU	FU2A	WT	-15.794214	145.2332905	2013	lowland	0	0	3	0	0	NA	0	0	0	0	0	0	0	3	0	NA	0	0	0	1	2	0	NA	3	0	0	2	NA	0	0	0	1	1	2	NA	1	0	2	0	0	5	0
FU	FU2A	WT	-15.794214	145.2332905	2013	lowland	0	0	0	0	0	NA	5	0	0	0	0	0	0	1	0	NA	0	0	0	7	5	1	NA	4	0	0	2	NA	0	0	7	0	0	3	NA	0	2	6	0	3	5	0
FU	FU2A	WT	-15.794214	145.2332905	2013	lowland	0	0	0	0	0	NA	0	0	0	0	0	0	0	1	0	NA	0	0	0	2	0	0	NA	0	0	0	0	NA	0	0	0	0	0	0	NA	0	0	0	0	0	0	0
FU	FU2A	WT	-15.794214	145.2332905	2013	lowland	5	0	5	0	0	NA	0	0	0	0	0	0	0	2	0	NA	0	5	0	5	3	0	NA	1	0	0	2	NA	0	0	1	0	2	4	NA	0	0	2	0	0	5	0
FU	FU2A	WT	-15.79238944	145.2333996	2006	lowland	0	0	1	0	0	NA	0	0	0	0	0	0	1	4	0	NA	0	0	0	3	2	1	NA	3	0	0	3	NA	0	0		0	0	3	NA	0	1	0	0	4	3	0
FU	FU2A	WT	-15.79238944	145.2333996	2008	lowland	0	0	0	0	0	NA	0	0	0	1	0	0	1	3	0	NA	0	0	0	2	0	0	NA	2	0	1	0	NA	0	0	0	0	0	0	NA	0	2	3	0	0	2	0
FU	FU2A	WT	-15.79238944	145.2333996	2008	lowland	0	0	0	0	0	NA	0	0	0	0	0	0	0	1	0	NA	0	1	0	1	0	1	NA	3	2	2	0	NA	0	0	1	0	0	1	NA	0	2	1	0	0	2	0
FU	FU2A	WT	-15.79238944	145.2333996	2011	lowland	0	0	0	0	0	NA	0	0	0	0	0	0	0	2	0	NA	0		0	3	3	0	NA	3	0	0	1	NA	0	0	2		4	2	NA		0	0	0		4	0
FU	FU2A	WT	-15.79238944	145.2333996	2012	lowland	0	0	0	0	0	NA	0	0	0	0	0	0	2	3	0	NA	0	0	0	0	2	1	NA	5	3	0	4	NA	0	0	2	0	1	1	NA	0	1	0	0	0	6	0
FU	FU2A	WT	-15.79238944	145.2333996	2012	lowland	0	0	0	0	0	NA	0	0	0	0	0	0	0	4	0	NA	0	0	0	4	2	0	NA	4	1	1	23	NA	1	0	0	1	1	2	NA	0	1	0	0	2	4	0
FU	FU2A	WT	-15.79238944	145.2333996	2013	lowland	0	0	0	0	0	NA	0	0	0	0	0	0	0	2	0	NA	0	3	0	3	2	0	NA	1	0	0	1	NA	0	0	1	4	0	2	NA	0	0	0	0	0	4	0
FU	FU2A	WT	-15.79238944	145.2333996	2013	lowland	0	0	0	0	0	NA	5	0	0	0	0	0	3	4	0	NA	0	0	0	7	4	2	NA	5	0	0	6	NA	0	0	1	0	0	6	NA	0	1	3	0	0	7	0
FU	FU2A	WT	-15.79238944	145.2333996	2013	lowland	0	0	5	0	0	NA	0	0	0	0	0	0	0	0	0	NA	0	1	0	2	4	0	NA	3	0	0	31	NA	0	0	2	1	0	0	NA	0	1	1	0	2	6	0
FU	FU2A	WT	-15.79238944	145.2333996	2014	lowland	0	0	0	0	0	NA	0	0	0	0	0	0	0	3	0	NA	0	0	0	4	0	0	NA	3	0	0	0	NA	0	2	3	0	0	1	NA	0	0	1	0	3	4	0
FU	FU2A	WT	-15.79238944	145.2333996	2014	lowland	0	0	0	0	0	NA	0	0	0	0	0	0	1	2	0	NA	0	0	0	3	2	0	NA	1	1	0	111	NA	1	1	1	2	1	1	NA	0	1	2	0	0	5	0
FU	FU2A	WT	-15.79046547	145.2335097	2008	lowland	0	0	0	0	0	NA	0	0	0	0	0	0	2	5	0	NA	0	0	0	1	2	1	NA	0	0	0	2	NA	0	0	4	0	0	1	NA	0	0	0	0	0	4	0
FU	FU2A	WT	-15.79046547	145.2335097	2008	lowland	0	0	0	0	0	NA	6	0	0	0	0	0	0	0	0	NA	0	2	0	1	0	3	NA	0	0	2	1	NA	0	0	1	0	2	2	NA	1	1	0	0	0	5	0
FU	FU2A	WT	-15.79046547	145.2335097	2011	lowland	0	0	0	0	0	NA	0	0	0	0	0	0	0	0	0	NA	0		0	4	2	0	NA	4	0	0	5	NA	0	0	2		2	0	NA		1	0	0		3	0
FU	FU2A	WT	-15.79046547	145.2335097	2012	lowland	0	0	0	0	1	NA	0	0	0	0	0	0	1	0	0	NA	0	2	0	0	5	0	NA	4	0	3	10	NA	0	0	1	1	0	2	NA	0	1	2	0	4	7	0
FU	FU2A	WT	-15.79046547	145.2335097	2013	lowland	0	1	2	0	0	NA	0	0	0	0	0	0	0	0	0	NA	0	0	0	3	2	0	NA	1	0	1	10	NA	0	0	1	2	0	0	NA	0	0	0	0	1	5	0
FU	FU2A	WT	-15.79046547	145.2335097	2013	lowland	0	0	0	0	0	NA	0	0	0	0	0	0	1	4	0	NA	0	2	0	3	4	0	NA	3	0	0	1	NA	0	0	3	0	0	2	NA	0	5	9	0	0	7	0
FU	FU2A	WT	-15.79046547	145.2335097	2014	lowland	0	0	0	0	0	NA	0	0	0	0	0	0	0	2	0	NA	3	0	0	6	2	0	NA	3	0	3	4	NA	0	0	12	0	0	2	NA	0	0	0	0	0	7	0
FU	FU2A	WT	-15.79046547	145.2335097	2014	lowland	0	0	0	0	0	NA	0	0	0	0	0	0	0	2	0	NA	0	0	0	1	1	0	NA	6	0	0	0	NA	1	9	2	1	0	0	NA	0	2	1	0	0	4	0
FU	FU2B1	WT	-15.74888333	145.2866333	2008	lowland	0	0	0	0	0	NA	5	0	0	0	0	0	2	1	0	NA	0	0	0	1	0	0	NA	1	0	0	0	NA	0	0	1	0	1	1	NA	0	2	2	0	0	7	0
FU	FU2B2	WT	-15.74736667	145.2853167	2008	lowland	0	0	0	0	0	NA	1	3	0	0	0	0	0	2	0	NA	0	2	0	1	0	3	NA	0	0	0	0	NA	0	0	0	0	0	1	NA	0	1	1	0	1	3	0
FU	FU2B2	WT	-15.74736667	145.2853167	2008	lowland	0	0	0	0	2	NA	1	0	0	0	0	0	5	1	0	NA	0	0	0	0	2	0	NA	0	0	0	1	NA	0	0	0	0	3	4	NA	0	1	3	0	0	7	0
FU	FU2B3	WT	-15.74596667	145.2840667	2008	lowland	0	1	0	0	0	NA	0	0	0	0	0	0	0	5	0	NA	0	0	0	4	1	3	NA	1	0	0	0	NA	0	0	0	0	1	2	NA	2	1	0	0	0	4	0
FU	FU2B4	WT	-15.74556667	145.2821	2008	lowland	0	0	0	0	0	NA	3	0	0	0	0	0	0	4	0	NA	0	0	0	0	1	2	NA	0	0	0	0	NA	0	0	0	0	1	1	NA	0	2	0	0	0	5	0
FU	FU2B5	WT	-15.74586667	145.28015	2008	lowland	0	0	0	0	0	NA	0	0	0	0	0	0	3	3	1	NA	0	0	0	0	1	1	NA	0	0	0	0	NA	0	0	0	0	0	1	NA	0	3	0	0	0	6	0
FU	FU2B6	WT	-15.74576667	145.2782167	2008	lowland	0	0	0	0	0	NA	1	0	0	0	0	0	2	3	0	NA	0	0	0	0	3	0	NA	0	0	0	2	NA	0	0	2	0	1	1	NA	0	4	0	0	0	4	0
FU	FU2C1	WT	-15.75038333	145.2939667	2008	lowland	0	0	0	0	0	NA	4	0	0	0	0	0	0	0	0	NA	0	0	0	2	2	2	NA	0	0	1	0	NA	0	0	0	0	0	0	NA	0	2	1	0	0	4	0
FU	FU2C2	WT	-15.74725	145.2951333	2008	lowland	0	0	0	0	0	NA	2	0	0	0	0	0	0	2	0	NA	0	0	0	1	2	2	NA	0	0	2	0	NA	0	0	0	0	2	0	NA	1	2	0	0	0	5	0
FU	FU2C3	WT	-15.74368333	145.2963833	2008	lowland	0	0	0	0	0	NA	1	0	0	0	0	0	0	3	0	NA	0	0	0	2	1	0	NA	0	0	2	2	NA	0	0	1	0	1	0	NA	0	1	0	0	0	3	0
FU	FU5A	WT	-15.87372926	145.2047287	2008	midland	0	0	5	0	0	0	1	0	0	2	0	0	0	1	0	0	1	3	0	0	2	1	0	0	0	0	3	0	0	0	0	0	0	1	0	0	0	0	1	1	3	0
FU	FU5A	WT	-15.87372926	145.2047287	2011	midland	0	3	1	0	1	2	4	0	0	1	0	0	0	4	0	0	0	0		0	0	0	0	0	0	0	5	0	0	0	0	0	1	2	1	2	0	1	0	1	3	0
FU	FU5A	WT	-15.87372926	145.2047287	2012	midland	0	0	3	0	1	0	0	0	0	4	0	0	0	3	2	0	1	1	2	2	0	1	0	0	1	0	2	0	0	0	9	0	0	0	0	2	0	1		0	7	0
FU	FU5A	WT	-15.87372926	145.2047287	2012	midland	0	0	4	0	0	0	4	1	0	1	0	0	0	2	1	0	2	3	0	4	3	1	0	1	0	0	4	0	0	0	0	0	3	0	2	1	0	1		0	4	0
FU	FU5A	WT	-15.87372926	145.2047287	2013	midland	0	2	2	0	0	0	2	0	0	1	0	0	1	4	1	0	3	5	5	2	3	1	0	0	0	0		0	1	0	1	2	2	1	0	1	0	0	0	2	2	0
FU	FU5A	WT	-15.87372926	145.2047287	2013	midland	0	0	7	0	2	0	1	1	0	4	0	1	0	2	0	0	0	1	0	2	2	0	0	0	0	2		0	2	0	2	1	2	4	1	4	1	4	4	1	0	0
FU	FU5A	WT	-15.87372926	145.2047287	2013	midland	0	1	3	0	4	0	3	0	0	2	0	2	0	0	0	0	0	0	0	1	4	0	0	0	0	0		0	0	0	2	0	3	3	0	5	0	1	5	1	4	0
FU	FU5A	WT	-15.87372926	145.2047287	2014	midland	0	1	3	0	0	0	3	1	0	9	0	0	0	2	0	0	0	1	2	4	3	1	0	0	0	0	0	0	0	0	3	0		4	0	3	0	4	6	1	2	0
FU	FU5A	WT	-15.87268298	145.2038789	2008	midland	0	0	5	0	1	0	2	0	0	2	0	1	1	5	0	0	0	0	3	0	1	2	0	2	1	0	1	0	0	0	3	0	0	0	0	2	0	1	3	0	3	0
FU	FU5A	WT	-15.87268298	145.2038789	2011	midland	0	1	4	0	2	0	5	2	0	1	0	0	0	2	0	0	3	3		2	0	1	0	0	1	0	3	0	0	2	1	0	2	2	1	2	0	2	5	4	3	0
FU	FU5A	WT	-15.87268298	145.2038789	2012	midland	0	0	8	2	2	1	2	0	0	4	0	0	0	7	0	0	0	0	1	0	4	0	0	0	3	0	1	0	0	2	2	0	0	0	0	3	1	2		0	5	0
FU	FU5A	WT	-15.87268298	145.2038789	2012	midland	0	0	5	0	2	0	2	0	0	3	0	1	1	1	0	0	2	4	3	3	4	0	0	2	0	2	1	0	0	0	0	1	3	1	1	3	0	5		2	4	0
FU	FU5A	WT	-15.87268298	145.2038789	2013	midland	0	1	3	0	0	0	1	0	0	1	0	0	0	3	0	0	1	3	2	2	3	2	0	0	0	2		0	0	0	2	1	0	2	0	0	0	2	0	0	2	0
FU	FU5A	WT	-15.87268298	145.2038789	2013	midland	0	0	10	2	0	0	2	0	0	3	0	0	0	3	1	0	5	0	0	3	3	2	0	0	0	0		0	1	0	2	0	4	2	0	5	0	5	5	0	0	4
FU	FU5A	WT	-15.87268298	145.2038789	2014	midland	0	1	2	0	0	0	5	1	0	4	0	0	0	1	0	0	0	5	3	5	1	3	0	0	1	0	8	0	0	0	1	0		2	0	3	2	0	2	1	3	1
FU	FU5A	WT	-15.87113495	145.2035472	2008	midland	0	0	3	2	0	0	3	0	0	0	0	0	2	6	0	0	0	2	4	3	0	0	0	0	0	0	3	0	0	0	3	0	0	0	0	0	0	0	0	2	3	0
FU	FU5A	WT	-15.87113495	145.2035472	2011	midland	0	1	2	0	3	0	5	3	0	2	0	0	0	2	0	0	0	0		0	0	0	0	0	1	0	29	0	1	0	1	2	2	2	0	4	0	0	3	0	0	0
FU	FU5A	WT	-15.87113495	145.2035472	2012	midland	0	0	0	0	1	0	5	0	0	1	0	0	0	2	0	0	0	0	5	3	2	2	0	1	0	0	10	0	0	0	4	0	1	0	0	2	2	3		3	6	0
FU	FU5A	WT	-15.87113495	145.2035472	2012	midland	0	2	6	0	0	2	3	0	0	1	0	0	0	1	0	0	1	0	2	0	3	0	0	0	1	0	1	0	0	0	2	2	4	0	0	2	1	2		2	5	0
FU	FU5A	WT	-15.87113495	145.2035472	2013	midland	0	2	5	0	0	0	4	1	0	0	0	0	2	2	0	0	1	0	3	3	4	0	0	0	0	0		0	0	0	2	1	1	1	0	1	0	0	0	1	2	0
FU	FU5A	WT	-15.87113495	145.2035472	2013	midland	0	0	3	0	2	0	3	0	0	1	0	0	0	3	0	0	0	2	1	2	2	1	0	0	0	1		0	2	0	3	0	4	3	0	2	2	5	5	0	3	0
FU	FU5A	WT	-15.87113495	145.2035472	2013	midland	0	1	2	0	1	0	5	0	0	3	0	0	0	2	0	0	0	3	2	4	3	1	0	0	2	0		0	0	0	2	0	4	1	0	1	0	3	4	1	4	0
FU	FU5A	WT	-15.87113495	145.2035472	2014	midland	0	0	3	0	0	0	1	0	0	3	0	0	3	2	1	0	4	0	0	2	0	1	0	0	1	0	1	0	2	0	2	0		3	0	1	0	0	4	2	1	0
FU	FU5A	WT	-15.87113495	145.2035472	2014	midland	0	0	4	0	1	0	6	2	0	5	0	0	0	0	0	0	0	2	1	4	1	1	0	0	0	0	2	0	0	1	2	0		3	0	2	0	3	0	2	3	4
FU	FU5A	WT	-15.86995554	145.2029881	2006	midland	0	1	2	0	0		1	1	0	4	0	0	0	3	1	0	0	2	2	3	3	0	0	0	2	0	2	0	0	0	1	0	0	1	0	3	0	2	1	6	3	0
FU	FU5A	WT	-15.86995554	145.2029881	2008	midland	0	0	4	0	0	0	1	0	0	0	0	0	1	3	0	0	0	0	0	2	1	4	0	1	2	0	0	0	0	0	0	0	0	0	2	1	0	0	2	0	0	0
FU	FU5A	WT	-15.86995554	145.2029881	2011	midland	0	3	4	0	3	0	5	1	0	1	0	0	0	2	0	0	0	1		4	1	0	0	2	0	0	11	0	0	0	0	1	3	5	1	1	0	1	2	2	3	0
FU	FU5A	WT	-15.86995554	145.2029881	2012	midland	0	0	3	2	1	1	1	0	0	3	0	1	0	2	0	0	0	1	5	0	3	1	0	1	0	0	9	0	0	0	3	0	2	0	1	2	0	3		1	7	3
FU	FU5A	WT	-15.86995554	145.2029881	2012	midland	0	4	8	3	0	0	6	3	0	1	0	0	1	0	1	0	0	1	2	6	4	0	0	1	1	0	1	0	0	0	3	2	3	3	0	1	0	3		1	0	1
FU	FU5A	WT	-15.86995554	145.2029881	2013	midland	0	1	4	0	1	0	2	0	0	1	0	0	1	5	1	0	1	0	2	3	3	1	0	0	1	0		0	0	0	17	0	0	0	0	1	1	0	2	1	2	1
FU	FU5A	WT	-15.86995554	145.2029881	2013	midland	0	1	5	1	2	0	3	0	0	1	0	0	0	3	0	0	1	5	4	6	1	2	0	0	0	1		0	0	0	6	1	4	4	1	4	0	5	4	1	3	0
FU	FU5A	WT	-15.86995554	145.2029881	2014	midland	0	0	0	0	0	0	0	0	0	0	0	0	3	1	0	0	1	0	0	3	2	0	0	1	0	0	1	0	0	0	0	0		3	0	0	0	0	0	2	3	0
FU	FU5A	WT	-15.86995554	145.2029881	2014	midland	0	2	7	0	1	0	3	0	0	1	0	0	0	2	0	0	0	0	1	4	3	1	0	0	0	0	2	0	0	2	3	0		0	0	2	0	1	0	0	2	0
FU	FU5A	WT	-15.86798549	145.2018946	2008	midland	0	0	1	0	1	0	4	4	0	0	0	0	1	4	0	0	0	0	0	2	0	3	0	0	1	0	6	0	0	0	1	0	1	0	0	0	1	0	1	2	3	1
FU	FU5A	WT	-15.86798549	145.2018946	2011	midland	0	2	1	0	0	1	4	1	2	2	1	0	0	2	0	0	0	0		1	2	0	0	1	0	0	17	0	0	0	2	2	2	0	0	2	0	3	3	2	0	0
FU	FU5A	WT	-15.86798549	145.2018946	2012	midland	0	0	0	0	1	0	4	1	0	4	0	0	0	5	2	0	0	0	3	5	4	0	0	0	0	0	11	0	0	0	6	0	2	1	0	3	1	3		0	8	2
FU	FU5A	WT	-15.86798549	145.2018946	2012	midland	0	3	2	0	1	4	4	0	0	2	0	0	0	4	0	0	0	1	0	0	4	0	0	1	0	0	10	0	0	0	2	0	3	2	0	5	3	3		2	6	0
FU	FU5A	WT	-15.86798549	145.2018946	2013	midland	0	2	3	0	0	0	1	2	0	0	0	0	1	4	0	0	1	2	0	2	1	0	0	1	1	0		0	0	0	5	0	0	1	0	0	0	1	2	1	4	0
FU	FU5A	WT	-15.86798549	145.2018946	2013	midland	0	0	3	0	2	0	7	1	0	4	0	0	0	1	0	0	0	0	0	3	0	0	0	0	0	2		0	0	0	2	0	2	1	0	1	0	6	3	2	4	0
FU	FU5A	WT	-15.86798549	145.2018946	2013	midland	0	1	4	0	0	0	6	0	0	1	0	0	0	0	0	0	0	2	0	3	4	0	0	2	0	0		0	0	0	3	1	3	2	0	0	0	3	1	2	3	0
FU	FU5A	WT	-15.86798549	145.2018946	2014	midland	0	0	8	0	0	0	3	0	0	5	0	0	2	2	1	0	4	1	0	1	0	1	0	2	2	0	0	0	1	0	3	0		2	0	3	2	0	7	3	2	0
FU	FU5A	WT	-15.86798549	145.2018946	2014	midland	0	2	5	0	0	0	6	0	0	0	0	0	0	2	0	0	0	0	0	4	3	0	0	0	0	0	2	0	0	0	2	0		1	0	4	1	1	0	1	6	0
FU	FU5A	WT	-15.86718368	145.2000157	2006	midland	0	1	5	0	2		2	0	0	0	0	0	0	1	1	0	0	0	3	4	3	1	0	0	1	0	9	0	0	0	2	0	0	2	0	2	2	1	0	3	6	0
FU	FU5A	WT	-15.86718368	145.2000157	2008	midland	0	0	6	0	1	1	3	0	0	0	0	0	1	5	0	0	1	0	1	1	0	2	0	0	1	0	5	0	0	0	1	0	0	1	0	1	1	0	2	1	2	1
FU	FU5A	WT	-15.86718368	145.2000157	2011	midland	2	1	8	0	0	0	8	0	0	2	0	0	0	5	0	0	0	2		7	1	0	0	0	1	0	3	0	0	0	4	0	3	4	0	0	0	5	3	1	5	0
FU	FU5A	WT	-15.86718368	145.2000157	2012	midland	0	0	0	0	4	0	7	0	0	3	0	0	0	7	3	0	0	0	3	4	7	1	0	1	0	0	6	0	0	0	1	0	1	1	0	1	0	6		2	5	0
FU	FU5A	WT	-15.86718368	145.2000157	2012	midland	0	1	8	0	0	6	2	0	0	3	0	0	1	3	0	0	0	0	4	0	7	0	0	1	1	0	31	0	0	0	7	2	0	3	0	2	1	3		2	6	1
FU	FU5A	WT	-15.86718368	145.2000157	2013	midland	0	2	4	0	1	0	4	0	0	0	0	0	1	5	1	0	1	2	0	4	5	0	0	2	0	0		0	0	1	2	0	2	1	0	2	0	3	0	0	2	0
FU	FU5A	WT	-15.86718368	145.2000157	2013	midland	0	0	7	0	2	0	8	3	0	2	0	0	0	4	0	0	1	5	1	1	4	0	0	2	0	0		0	1	1	3	0	0	0	0	2	1	4	4	2	6	0
FU	FU5A	WT	-15.86718368	145.2000157	2014	midland	0	0	5	0	0	0	1	1	0	1	0	0	3	4	1	0	2	4	0	3	0	1	0	3	0	0	0	0	0	0	6	0		0	0	1	2	0	1	1	0	0
FU	FU5A	WT	-15.86718368	145.2000157	2014	midland	2	0	7	0	0	0	5	0	0	3	0	0	0	0	0	0	0	2	2	5	3	0	0	1	0	0	7	0	0	2	4	0		0	0	0	1	2	0	1	3	1
FU	FU600	WT	-15.89143076	145.2100062	2001	midland	0	0	0	0	1	3	1	0	0	0	0	2	0	0	3	0	0	4	5	0	0	2	3	0	1	2	0	0	0	0	1	0	4	1	1	3	0	1	4	0	0	2
FU	FU600	WT	-15.88958862	145.2156344	2001	midland	0	2	0	6	1	2	0	0	0	0	0	0	2	0	3	0	0	0	6	0	0	3	1	0	0	2	2	0	0	0	3	0	3	0	0	2	0	1	3	1	0	3
FU	FU600	WT	-15.88855512	145.203234	2001	midland	0	1	0	1	3	1	4	0	0	2	0	5	0	0	5	0	0	9	8	0	5	2	7	0	0	5	2	0	1	0	1	0	4	0	0	1	0	0	5	1	0	1
FU	FU600	WT	-15.88410691	145.2029747	2001	midland	0	2	0	3	0	2	3	1	0	8	0	1	1	0	3	0	1	1	2	0	3	0	2	0	1	3	0	0	0	0	0	0	3	2	0	1	0	3	5	1	0	1
FU	FU600	WT	-15.88155086	145.2009619	2001	midland	0	1	2	0	1	1	2	1	0	2	0	4	0	2	2	0	0	7	4	0	3	2	1	0	1	1	4	0	0	0	0	1	4	1	0	0	0	0	4	2	0	0
FU	FU600	WT	-15.87821173	145.2036712	2001	midland	0	3	3	4	0	1	5	3	0	2	0	1	1	0	3	0	3	3	4	0	2	5	0	0	0	1	1	0	0	0	2	0	4	4	1	1	0	0	1	1	0	0
FU	FU600	WT	-15.71405771	145.2695574	2001	midland	0	1	0	0	0	0	0	0	0	0	2	0	0	2	0	0	0	1	1	2	2	0	0	0	0	0	0	0	0	0	2	0	1	0	0	1	0	0	0	0	2	0
FU	FU600	WT	-15.71302758	145.2661515	2001	midland	0	0	0	0	1	0	0	0	0	0	0	0	0	1	0	0	0	0	0	3	0	0	0	0	0	0	0	0	0	0	1	0	1	0	0	0	0	0	0	0	1	0
FU	FU6A	WT	-15.88819442	145.2164217	2006	midland	0	0	1	0	2		2	2	0	3	0	0	3	0	1	0	4	4	3	0	0	0	2	0	0	0	1	0	1	0	1	0	1	4	3	2	0	0	5	2	0	0
FU	FU6A	WT	-15.88819442	145.2164217	2008	midland	1	0	2	3	1	0	4	1	0	5	0	0	4	0	1	0	1	2	2	0	0	1	2	0	1	0	6	0	2	0	1	0	0	0	0	1	0	1	4	0	0	3
FU	FU6A	WT	-15.88819442	145.2164217	2011	midland	0	1	6	1	3	3	3	2	0	3	0	0	4	0	0	0	4	1		0	1	0	0	0	0	0	0	0	1	0	2	0	2	3	3	0	0	1	2	3	0	0
FU	FU6A	WT	-15.88819442	145.2164217	2012	midland	0	0	10	3	4	0	3	4	0	2	0	0	6	0	8	0	0	0	4	0	0	3	6	0	0	0	2	0	4	0	1	0	3	1	1	4	0	2		0	0	5
FU	FU6A	WT	-15.88819442	145.2164217	2012	midland	0	0	4	0	1	0	4	2	0	6	0	0	4	0	1	0	6	1	4	6	2	0	0	1	0	0	2	0	0	0	1	0	4	1	2	1	0	4		2	0	4
FU	FU6A	WT	-15.88819442	145.2164217	2013	midland	1	3	2	0	0	1	0	2	0	1	0	0	2	0	3	0	6	0	4	0	3	0	3	0	0	0		0	0	0	1	1	0	0	0	1	0	2	2	0	0	0
FU	FU6A	WT	-15.88819442	145.2164217	2013	midland	0	1	1	1	4	4	3	3	0	6	0	0	4	0	1	0	4	2	1	0	2	0	0	0	0	0		0	1	0	3	0	2	0	2	2	0	6	4	2	0	4
FU	FU6A	WT	-15.88819442	145.2164217	2014	midland	0	0	5	0	0	1	0	1	0	10	0	0	3	2	1	0	3	0	2	0	0	1	1	0	0	0	0	0	1	0	1	0		0	0	1	0	0	2	0	0	3
FU	FU6A	WT	-15.88819442	145.2164217	2014	midland	0	1	5	0	1	1	3	1	0	3	0	1	6	0	1	0	4	1	1	0	1	0	2	0	0	0	8	0	1	1	0	0		0	0	0	0	1	5	1	0	2
FU	FU6A	WT	-15.88758906	145.2197231	2006	midland	0	0	0	0	2		2	0	2	3	0	2	3	0	2	0	1	4	0	0	1	1	3	0	0	0	4	0	1	0	2	0	2	4	5	1	0	1	3	0	0	4
FU	FU6A	WT	-15.88758906	145.2197231	2008	midland	0	0	0	4	1	0	0	0	0	2	0	0	2	0	1	0	0	0	2	0	1	3	1	0	0	0	6	0	0	0	1	0	0	0	0	1	0	2	0	0	0	4
FU	FU6A	WT	-15.88758906	145.2197231	2011	midland	0	2	3	0	3	2	2	2	0	3	0	2	2	0	2	0	5	0		0	0	0	0	0	0	0	0	0	0	0	0	0	2	1	3	0	0	0	1	0	0	0
FU	FU6A	WT	-15.88758906	145.2197231	2012	midland	0	0	0	0	2	1	4	2	0	0	0	1	5	2	3	0	1	0	3	0	2	2	3	0	0	0	4	0	2	0	1	0	0	0	0	1	0	3		0	0	6
FU	FU6A	WT	-15.88758906	145.2197231	2012	midland	0	1	0	1	5	3	5	1	0	2	0	5	3	0	1	0	3	4	3	1	2	2	3	0	0	0	1	0	2	0	2	1	2	1	3	0	0	2		1	0	2
FU	FU6A	WT	-15.88758906	145.2197231	2013	midland	0	2	0	2	2	2	2	2	0	0	0	2	2	0	2	0	4	2	5	0	0	0	2	0	2	0		0	0	0	0	0	1	1	0	1	0	0	0	0	0	1
FU	FU6A	WT	-15.88758906	145.2197231	2013	midland	0	0	1	2	2	4	4	2	1	3	0	1	2	0	1	0	3	4	4	0	4	0	0	0	0	0		0	0	0	2	0	2	3	2	0	0	1	3	1	0	3
FU	FU6A	WT	-15.88758906	145.2197231	2014	midland	0	0	5	0	0	1	0	3	0	6	0	0	5	0	2	0	0	2	7	0	0	2	4	0	0	0	0	0	0	0	3	0		1	0	1	0	0	5	0	0	1
FU	FU6A	WT	-15.88758906	145.2197231	2014	midland	0	0	0	1	1	3	2	1	0	3	0	3	6	0	4	0	2	1	1	0	1	2	2	0	1	0	2	0	1	0	0	0		0	1	1	0	0	4	2	0	1
FU	FU6A	WT	-15.88753691	145.2177814	2006	midland	2	2	1	2	3		4	0	0	1	0	2	3	0	2	0	3	1	4	0	1	0	0	0	0	0	3	0	1	1	1	0	0	0	4	2	0	0	3	1	0	2
FU	FU6A	WT	-15.88753691	145.2177814	2008	midland	0	0	0	1	3	0	1	2	0	2	0	0	3	0	1	0	4	0	4	1	2	3	6	0	0	0	6	0	2	0	1	0	0	0	0	2	0	0	2	2	0	2
FU	FU6A	WT	-15.88753691	145.2177814	2011	midland	0	1	1	2	0	1	0	2	0	1	0	1	1	0	1	0	1	4		0	2	1	0	0	0	0	0	0	0	0	0	0	3	1	2	0	0	1	2	1	0	0
FU	FU6A	WT	-15.88753691	145.2177814	2012	midland	0	0	6	1	3	1	3	2	0	3	0	1	3	0	4	0	1	0	4	0	1	2	8	0	0	0	2	0	3	0	3	0	1	0	0	2	0	2		1	0	4
FU	FU6A	WT	-15.88753691	145.2177814	2012	midland	0	0	0	0	2	0	3	2	1	3	0	0	3	0	2	0	4	7	3	1	4	0	0	0	0	0	0	0	1	1	1	0	4	2	0	3	0	0		1	0	3
FU	FU6A	WT	-15.88753691	145.2177814	2013	midland	0	2	0	4	0	1	1	2	0	2	0	0	4	0	2	0	5	1	4	0	2	0	3	0	0	0		0	0	0	0	0	1	1	0	4	0	1	1	2	0	1
FU	FU6A	WT	-15.88753691	145.2177814	2013	midland	0	1	4	1	4	1	3	2	1	3	0	0	4	0	1	0	4	0	3	0	3	0	0	0	0	0		0	0	0	3	0	2	2	4	3	0	3	4	0	0	2
FU	FU6A	WT	-15.88753691	145.2177814	2014	midland	0	0	5	0	0	1	0	0	0	8	0	2	5	0	2	0	6	0	1	0	0	2	4	0	1	0	0	0	2	0	4	0		0	0	3	0	0	2	0	0	2
FU	FU6A	WT	-15.88753691	145.2177814	2014	midland	0	0	3	0	0	4	0	1	0	5	0	0	5	0	3	0	4	1	3	0	0	1	1	0	0	0	3	0	1	2	1	0		0	2	2	0	0	4	1	0	1
FU	FU800	WT	-15.71422849	145.2740063	2001	midland	1	0	0	0	2	0	0	0	0	0	0	0	0	2	0	0	0	0	1	1	1	0	0	0	0	0	0	0	0	0	0	0	0	0	0	0	0	2	0	0	1	0
FU	FU800	WT	-15.71343869	145.2735558	2001	midland	0	0	1	0	0	0	0	0	0	0	0	0	0	0	0	0	0	6	2	1	0	0	0	0	0	0	0	0	0	0	1	0	0	2	0	0	0	0	0	0	2	0
FU	FU8A	WT	-15.87995454	145.2254112	2011	upland	0	2	1	0	2	0	3	3	1	2	0	2	1	1	5	0	6	0	3	NA	0	0	4	0	0	0	0	0	1	3	0	0	2	2	2	0	0	0	6	2	0	0
FU	FU8A	WT	-15.87995454	145.2254112	2012	upland	0	0	2	0	0	1	1	2	0	0	0	0	3	0	1	0	0	0	1	NA	0	1	4	0	1	0	0	0	0	0	0	0	0	0	2	1	0	0	2	0	0	4
FU	FU8A	WT	-15.87995454	145.2254112	2013	upland	0	1	0	5	0	0	0	2	0	0	1	0	3	0	0	0	1	0	2	NA	1	1	2	0	1	1	0	0	0	0	0	2	0	0	0	0	0	0	0	0	0	4
FU	FU8A	WT	-15.87995454	145.2254112	2013	upland	0	0	2	1	5	3	2	1	1	1	0	3	3	0	2	0	5	2	4	NA	0	0	2	0	0	0	0	0	1	0	1	0	3	0	3	2	0	1	2	1	0	0
FU	FU8A	WT	-15.87995454	145.2254112	2014	upland	0	0	0	0	0	2	0	0	0	2	0	2	1	0	0	0	1	1	3	NA	0	1	5	0	0	0		0	0	0	1	0	0	0	0	0	0	0	1	0	0	0
FU	FU8A	WT	-15.87995454	145.2254112	2014	upland	0	1	0	1	0	1	3	0	0	2	0	3	2	0	3	0	4	0	1	NA	0	1	2	0	0	1		0	1	0	0	0	0	0	0	0	0	1	2	1	0	3
FU	FU8A	WT	-15.87890313	145.22613	2011	upland	0	1	2	0	0	2	4	2	0	3	0	3	4	1	5	0	4	0	2	NA	0	0	1	0	2	5	0	0	0	0	0	1	0	0	2	0	0	0	4	2	0	0
FU	FU8A	WT	-15.87890313	145.22613	2012	upland	0	0	5	0	1	1	3	3	0	0	0	0	0	0	1	0	0	2	2	NA	0	1	5	0	0	4	0	0	0	0	0	0	1	0	0	2	0	0	3	2	0	1
FU	FU8A	WT	-15.87890313	145.22613	2013	upland	0	2	1	0	1	1	2	1	0	0	0	3	3	0	2	0	2	1	2	NA	1	0	4	0	2	0	0	0	0	0	0	0	0	0	0	1	0	0	0	0	0	1
FU	FU8A	WT	-15.87890313	145.22613	2013	upland	0	0	0	4	0	1	2	1	0	3	0	2	3	0	2	0	1	0	3	NA	1	0	4	0	3	0	0	0	2	0	5	0	1	0	2	0	0	2	3	0	0	0
FU	FU8A	WT	-15.87890313	145.22613	2014	upland	0	0	2	1	0	0	0	7	0	1	0	4	4	0	1	0	0	2	4	NA	0	2	6	0	1	0		0	1	0	0	0	0	0	0	0	0	0	0	0	0	0
FU	FU8A	WT	-15.87890313	145.22613	2014	upland	0	2	0	2	0	0	1	1	0	2	0	3	1	0	2	0	1	2	1	NA	2	1	2	0	0	1		0	0	0	0	0	0	0	3	0	0	0	3	0	0	0
FU	FU8A	WT	-15.87774508	145.2303792	2011	midland	0	1	1	0	0	5	2	1	3	2	0	2	2	0	2	0	6	0		0	1	0	0	0	0	1	0	0	0	0	0	0	1	1	3	0	0	1	2	1	0	0
FU	FU8A	WT	-15.87774508	145.2303792	2012	midland	0	0	3	4	0	0	3	4	0	3	0	0	2	0	3	0	1	0	2	0	1	0	9	0	2	0	0	0	0	0	1	0	0	0	0	0	0	0		0	0	3
FU	FU8A	WT	-15.87774508	145.2303792	2013	midland	0	2	0	1	0	2	2	1	0	0	0	1	2	0	0	0	3	1	3	0	2	0	0	0	0	1		0	0	0	0	0	0	0	0	0	0	1	1	1	0	2
FU	FU8A	WT	-15.87774508	145.2303792	2013	midland	1	0	3	1	0	2	4	2	1	3	0	2	0	0	3	0	2	1	0	0	1	1	0	0	0	0		0	1	0	0	0	1	0	3	0	0	2	2	1	0	0
FU	FU8A	WT	-15.87774508	145.2303792	2014	midland	0	0	2	2	0	2	0	1	0	3	0	3	5	0	1	0	2	0	2	0	0	2	3	0	0	0	1	0	0	0	0	0		0	0	0	0	0	1	0	0	2
FU	FU8A	WT	-15.87774508	145.2303792	2014	midland	1	3	5	2	0	0	5	3	0	2	0	2	4	0	3	0	1	2	5	0	0	0	1	0	0	0	0	0	0	0	0	0		0	0	0	0	1	3	1	0	0
HI	HI600	WT	-18.42180744	146.2912619	2000	midland	0	0	0	0	0	0	2	0	0	0	0	0	0	0	0	0	0	5	0	2	0	0	0	0	1	0	0	0	0	0	0	0	2	2	0	2	0	2	0	0	3	0
HI	HI800	WT	-18.41317726	146.2794624	2000	midland	0	0	0	0	0	0	1	0	0	0	0	0	0	0	0	0	0	5	0	2	0	0	0	0	0	0	0	0	0	0	0	1	2	0	0	1	0	0	0	0	1	0
HI	HI800	WT	-18.41273076	146.2808844	2000	midland	0	0	0	0	0	0	0	0	0	0	0	0	0	0	0	0	0	1	0	2	0	0	0	0	1	0	0	0	0	0	0	0	0	1	0	0	0	0	0	0	0	0
HI	HI800	WT	-18.41273076	146.2808844	2000	midland	0	0	0	0	0	0	0	0	0	0	0	0	0	0	0	0	0	0	0	1	0	0	0	0	0	0	0	0	0	0	0	0	0	0	0	0	0	0	0	0	1	0
HI	HI800	WT	-18.41138054	146.2823197	2000	midland	0	0	0	0	0	0	1	0	0	0	0	0	0	0	0	0	0	0	0	0	0	0	0	0	0	0	0	0	0	0	0	0	0	0	0	0	0	0	0	0	2	0
HI	HI800	WT	-18.41138054	146.2823197	2000	midland	0	0	0	0	0	0	0	0	0	0	0	0	0	0	0	0	0	0	0	1	0	0	0	0	0	0	0	0	0	0	0	0	0	0	0	0	0	0	0	0	2	0
HI	HI800	WT	-18.41138054	146.2823197	2000	midland	0	0	0	0	0	0	1	0	0	0	0	0	0	0	0	0	0	0	0	2	0	0	0	0	0	0	0	0	0	0	0	0	1	0	0	0	0	0	0	0	2	0
HI	HI800	WT	-18.4109322	146.2832588	2000	midland	0	0	0	0	1	0	2	0	0	0	0	0	0	0	0	0	0	0	0	1	0	0	0	0	0	0	0	0	0	0	0	1	3	0	0	0	0	0	0	0	4	0
HI	HI800	WT	-18.3615425	146.2484422	2000	midland	0	0	0	0	0	0	0	0	0	0	0	0	0	0	0	0	0	0	0	0	0	0	0	0	0	0	0	0	0	0	0	0	1	0	0	0	0	0	0	0	3	0
HI	HI800	WT	-18.3615425	146.2484422	2000	midland	0	0	0	0	0	0	0	0	1	0	0	0	0	0	0	0	0	5	0	0	0	0	0	0	0	0	0	0	0	0	0	0	1	0	0	0	0	0	0	0	4	0
HI	HI800	WT	-18.36104827	146.2468732	2000	midland	0	0	0	0	0	0	1	0	0	0	0	0	0	0	0	0	0	2	0	0	0	0	0	0	0	0	0	0	0	0	0	0	0	0	0	0	0	0	0	0	1	0
HI	HI800	WT	-18.36104827	146.2468732	2000	midland	0	0	0	0	0	0	1	0	0	0	0	0	0	0	0	0	0	5	0	0	0	0	0	0	0	0	0	0	0	0	0	0	0	0	0	0	0	0	0	0	2	0
HI	HI800	WT	-18.3609517	146.2498835	2000	midland	0	0	0	0	0	0	1	0	0	0	0	0	0	0	0	0	0	1	0	0	0	0	0	0	0	0	0	0	0	0	0	0	1	0	0	0	0	0	0	0	2	0
HI	HI800	WT	-18.3609517	146.2498835	2000	midland	0	0	0	0	0	0	2	0	0	0	0	0	0	0	0	0	0	4	0	0	0	0	0	0	0	0	0	0	0	0	0	0	0	0	0	0	0	0	0	0	5	0
HI	HI800	WT	-18.36066503	146.2459473	2000	midland	0	0	0	0	0	0	0	0	0	0	0	0	0	0	0	0	0	0	0	0	0	0	0	0	0	0	0	0	0	0	0	0	0	0	0	0	0	0	0	0	1	0
HI	HI800	WT	-18.36059899	146.2452472	2000	midland	0	0	0	0	0	0	0	0	0	0	0	0	0	0	0	0	0	1	0	0	0	0	0	0	0	0	0	0	0	0	0	0	1	0	0	0	0	0	0	0	2	0
HI	HI800	WT	-18.36059899	146.2452472	2000	midland	0	0	0	0	1	0	0	0	1	0	0	0	0	0	0	0	0	1	0	0	0	0	0	0	0	0	0	0	0	0	0	0	0	0	0	0	0	0	0	0	1	0
HU	HU400	WT	-19.4664338	146.9652226	2006	lowland	0	0	1	0	1	NA	0	0	1	0	0	0	0	0	1	NA	1	1	1	1	0	0	NA	0	0	0	0	NA	0	0		0	0	0	NA	1	0	0	0	0	0	1
HU	HU400	WT	-19.4664338	146.9652226	2006	lowland	0	1	2	2	3	NA	0	0	0	0	0	0	0	0	2	NA	2	1	1	0	0	0	NA	0	1	0	0	NA	0	0		0	3	0	NA	1	0	1	0	0	0	0
HU	HU600	WT	-19.23466683	146.405345	1996	midland	1	1	4	0	0	0	0	0	0	1	0	0	0	0	0	0	3	0	0	1	1	0	0	0	3	0	0	0	0	0	1	0	1	0	0	0	0	0	1	0	1	0
HU	HU600	WT	-19.23286253	146.4063029	1996	midland	0	1	6	0	0	0	0	0	0	0	0	0	0	0	2	0	0	0	0	0	0	0	0	0	3	0	0	0	0	0	2	0	1	4	0	0	2	1	0	0	3	0
KU	INGL50A	WT	-18.41945	145.9456667	2007	lowland	1	0	0	0	0	NA	2	0	0	3	0	0	0	3	2	NA	0	8	0	5	4	0	NA	3	1	1	2	NA	0	0	1	0	0	4	NA	0	1	5	0	3	2	0
KU	INGL50A	WT	-18.41945	145.9456667	2007	lowland	0	0	0	0	0	NA	4	0	0	2	0	0	2	4	3	NA	0	0	0	5	4	0	NA	4	0	0	0	NA	0	1	0	0	0	0	NA	2	0	4	0	4	5	0
KU	INGL50A	WT	-18.41945	145.9456667	2007	lowland	0	0	0	0	1	NA	3	0	0	0	0	0	0	2	5	NA	0	2	0	6	2	1	NA	4	1	0	0	NA	0	0	0	0	2	1	NA	0	0	4	0	2	3	0
KU	INGL50A	WT	-18.41945	145.9456667	2008	lowland	0	0	0	0	2	NA	5	0	0	0	0	0	0	4	4	NA	0	7	0	5	2	1	NA	2	3	2	0	NA	0	0	2	0	0	1	NA	0	1	2	0	8	4	0
KU	INGL50A	WT	-18.41945	145.9456667	2009	lowland	0	0	0	0	0	NA	0	0	0	0	0	0	0	4	2	NA	0	3	0	2	0	0	NA	3	2	2	0	NA	0	0	0	0	0	3	NA	0	0	0	0	0	2	0
KU	INGL50A	WT	-18.41945	145.9456667	2009	lowland	0	0	0	0	1	NA	2	0	0	0	0	0	0	2	3	NA	0	4	0	6	2	0	NA	0	1	0	0	NA	0	16	0	0	4	2	NA	0	0	5	0	2	3	0
KU	INGL50A	WT	-18.41801667	145.9437333	2007	lowland	0	0	0	0	0	NA	11	0	0	0	0	0	0	3	4	NA	0	4	0	5	3	0	NA	1	1	0	0	NA	0	0	0	0	0	3	NA	2	1	7	0	6	4	0
KU	INGL50A	WT	-18.41801667	145.9437333	2007	lowland	0	0	0	0	2	NA	3	0	0	3	0	0	0	4	3	NA	0	2	0	2	2	0	NA	1	1	0	0	NA	0	0	0	0	2	1	NA	0	0	1	0	3	2	0
KU	INGL50A	WT	-18.41801667	145.9437333	2007	lowland	0	0	0	0	0	NA	2	0	0	0	0	0	0	4	3	NA	0	2	0	7	1	0	NA	1	3	0	0	NA	0	0	1	0	3	7	NA	1	2	0	0	1	1	0
KU	INGL50A	WT	-18.41801667	145.9437333	2008	lowland	0	0	0	0	0	NA	6	0	0	1	2	0	2	2	3	NA	0	9	0	4	2	0	NA	3	2	0	0	NA	0	0	1	0	0	1	NA	3	1	1	0	2	4	0
KU	INGL50A	WT	-18.41801667	145.9437333	2009	lowland	0	0	0	0	0	NA	0	0	0	1	0	0	0	3	3	NA	0	3	0	4	0	0	NA	2	1	1	0	NA	0	0	0	0	0	1	NA	0	0	0	0	1	2	0
KU	INGL50A	WT	-18.41801667	145.9437333	2009	lowland	0	0	0	0	0	NA	3	0	0	3	2	0	0	3	4	NA	0	6	0	3	3	0	NA	3	4	0	0	NA	0	0	1	0	4	2	NA	2	2	6	0	3	4	0
KU	INGL50A	WT	-18.41445	145.9435167	2007	lowland	0	0	0	0	0	NA	0	0	0	0	0	0	0	4	0	NA	0	0	0	3	2	1	NA	0	0	0	2	NA	0	0	1	0	0	1	NA	1	1	1	0	3	3	0
KU	INGL50A	WT	-18.41445	145.9435167	2008	lowland	0	0	1	0	3	NA	0	0	0	2	0	0	3	6	1	NA	0	8	0	6	2	0	NA	5	2	1	0	NA	0	0	0	0	2	5	NA	0	0	2	0	3	4	0
KU	INGL50A	WT	-18.41445	145.9435167	2008	lowland	0	0	6	0	0	NA	2	0	0	0	0	0	1	6	2	NA	0	0	0	4	2	2	NA	1	1	2	0	NA	0	0	1	0	0	1	NA	0	2	1	0	0	4	0
KU	INGL50A	WT	-18.41445	145.9435167	2009	lowland	0	0	0	0	0	NA	1	0	0	0	0	0	1	2	1	NA	0	3	0	5	1	1	NA	3	3	2	0	NA	0	0	0	0	0	2	NA	1	0	1	0	2	3	0
KU	INGL50A	WT	-18.41286667	145.94445	2008	lowland	0	0	2	0	2	NA	1	0	0	0	2	0	1	5	3	NA	0	0	0	3	2	1	NA	1	3	2	0	NA	0	0	0	0	4	1	NA	1	0	1	0	2	4	0
KU	INGL50A	WT	-18.41286667	145.94445	2008	lowland	0	0	0	0	0	NA	3	0	0	1	0	0	0	4	4	NA	0	2	0	5	2	2	NA	1	3	0	1	NA	0	0	2	0	1	3	NA	0	2	3	0	1	2	0
KU	INGL50A	WT	-18.41286667	145.94445	2009	lowland	0	1	3	0	0	NA	1	0	0	0	0	0	0	4	1	NA	0	3	0	7	2	1	NA	0	2	0	2	NA	0	0	1	0	4	1	NA	0	1	0	0	1	6	0
KU	INGL50A	WT	-18.41106667	145.9442167	2008	lowland	0	0	3	1	0	NA	2	0	0	3	0	0	0	6	1	NA	0	3	0	6	2	0	NA	2	1	1	0	NA	0	1	4	0	1	1	NA	1	1	3	0	0	5	0
KU	INGL50A	WT	-18.4097	145.9454833	2008	lowland	0	0	0	0	3	NA	1	0	0	1	3	0	2	1	1	NA	0	4	0	4	1	0	NA	4	2	2	8	NA	0	0	1	0	3	2	NA	0	1	2	0	4	2	0
KU	INGL50A	WT	-18.4097	145.9454833	2008	lowland	0	0	2	0	3	NA	1	0	0	2	0	0	0	0	4	NA	0	0	0	2	2	1	NA	3	2	4	0	NA	0	0	1	0	1	1	NA	1	2	4	0	3	4	0
KU	INGL50A	WT	-18.4097	145.9454833	2009	lowland	0	0	3	0	1	NA	0	0	0	2	0	0	0	1	2	NA	0	8	0	3	1	1	NA	3	3	0	1	NA	0	8	0	0	2	1	NA	3	1	3	0	2	1	0
KU	INGL50B	WT	-18.37176667	145.7455833	2008	lowland	0	0	2	0	0	NA	0	0	0	0	1	0	0	3	4	NA	0	6	0	5	0	4	NA	0	2	0	0	NA	0	0	0	0	1	4	NA	0	0	0	0	2	3	0
KU	INGL50B	WT	-18.37035	145.7443667	2007	lowland	0	0	1	0	0	NA	1	0	0	0	0	0	0	6	3	NA	0	6	0	5	3	0	NA	3	1	0	2	NA	0	0	1	0	0	3	NA	0	1	4	0	1	1	0
KU	INGL50B	WT	-18.37035	145.7443667	2008	lowland	0	0	4	0	1	NA	1	0	0	0	2	0	0	3	3	NA	0	4	0	6	2	1	NA	0	1	1	0	NA	0	0	0	0	0	3	NA	0	1	1	0	2	2	0
KU	INGL50B	WT	-18.37035	145.7443667	2008	lowland	0	0	2	0	1	NA	2	0	0	1	1	0	0	3	3	NA	0	6	0	3	2	1	NA	0	0	1	9	NA	0	0	0	0	1	1	NA	1	1	1	0	2	5	0
KU	INGL50B	WT	-18.37021667	145.7405833	2007	lowland	0	0	1	0	2	NA	0	0	0	1	0	0	0	2	1	NA	0	0	0	4	0	0	NA	2	2	0	4	NA	0	0	0	2	0	2	NA	0	1	0	0	0	3	0
KU	INGL50B	WT	-18.37015	145.7426667	2007	lowland	0	0	1	0	0	NA	1	0	0	1	0	0	0	2	2	NA	0	7	0	7	1	0	NA	3	3	0	1	NA	0	0	0	1	0	1	NA	0	0	3	0	0	0	0
KU	INGL50B	WT	-18.37015	145.7426667	2008	lowland	0	0	2	0	1	NA	2	0	0	5	1	0	0	4	3	NA	0	5	0	3	2	1	NA	2	2	1	0	NA	0	0	0	0	1	1	NA	0	0	2	0	2	5	0
KU	INGL50B	WT	-18.37015	145.7426667	2008	lowland	0	0	0	0	1	NA	2	0	0	2	0	0	0	2	2	NA	0	5	0	5	1	0	NA	3	1	0	0	NA	0	0	0	0	0	3	NA	0	2	1	0	3	5	0
KU	INGL50B	WT	-18.36965	145.7388333	2007	lowland	0	0	3	0	0	NA	0	0	0	0	0	0	0	5	1	NA	0	0	0	3	1	0	NA	3	0	0	11	NA	0	1	0	0	0	2	NA	0	1	0	0	2	2	0
KU	INGL50B	WT	-18.36965	145.7388333	2008	lowland	0	0	0	0	0	NA	0	0	0	0	1	0	0	3	1	NA	0	0	0	1	0	0	NA	1	2	0	5	NA	0	0	0	0	0	4	NA	0	1	0	0	1	1	0
KU	INGL50C	WT	-18.38608333	145.7437833	2007	lowland	0	0	0	0	0	NA	0	0	0	0	0	0	0	7	3	NA	0	8	0	3	0	0	NA	2	1	0	1	NA	0	1	0	0	0	1	NA	0	1	0	0	5	4	0
KU	INGL50D	WT	-18.39811667	145.7458833	2007	lowland	0	0	1	0	1	NA	0	0	0	0	0	0	0	7	3	NA	0	2	0	4	3	0	NA	1	3	0	0	NA	0	0	0	0	0	4	NA	1	1	0	0	2	7	0
KU	INGL50E	WT	-18.40946667	145.7709167	2007	lowland	0	0	2	0	1	NA	2	0	0	1	0	0	0	5	2	NA	0	6	0	1	3	0	NA	2	2	0	0	NA	0	0	0	0	0	3	NA	1	0	1	0	1	4	0
KU	KU1000	WT	-18.22958998	145.8035676	1996	upland	0	0	2	1	0	1	2	0	1	5	0	0	1	0	2	0	3	3	4	NA	0	0	0	0	0	0	0	0	0	0	0	0	0	0	0	3	0	0	1	0	0	1
KU	KU1000	WT	-18.22508356	145.8054897	1996	upland	0	0	3	1	1	0	0	0	0	1	0	1	1	0	2	0	1	1	2	NA	0	0	0	0	0	0	0	0	0	0	0	0	0	0	0	1	0	0	0	0	0	0
KU	KU400	WT	-18.20178614	145.8377969	1996	lowland	1	0	0	1	0	NA	1	0	0	2	0	0	1	2	0	NA	0	0	0	3	2	0	NA	0	0	0	0	NA	0	0	0	0	0	0	NA	1	0	1	0	0	3	0
KU	KU400	WT	-18.20087102	145.8359119	1996	lowland	0	0	0	0	0	NA	0	0	0	0	0	0	0	4	0	NA	1	1	1	1	0	0	NA	0	0	0	2	NA	0	0	0	0	0	0	NA	2	0	1	0	0	2	0
KU	KU400	WT	-18.19999026	145.8396999	1996	lowland	0	0	1	0	1	NA	0	0	0	1	0	0	2	2	0	NA	1	0	2	0	2	0	NA	0	0	0	0	NA	0	0	1	0	0	1	NA	1	1	1	0	0	4	0
KU	KU600	WT	-18.20675928	145.7659013	1996	midland	0	0	5	0	4	0	0	4	0	3	0	0	0	0	1	0	0	3	6	2	0	0	0	0	2	0	0	0	0	0	1	0	0	0	0	2	0	2	0	0	0	0
KU	KU600	WT	-18.20130091	145.7602666	1996	midland	0	0	5	1	1	0	0	0	0	4	0	0	1	0	1	0	2	6	4	1	0	0	0	0	0	0	1	0	0	0	7	0	0	0	0	1	0	0	0	0	0	2
KU	KU600	WT	-18.18130422	145.7424451	1996	midland	0	0	9	0	3	0	1	0	0	1	0	0	1	0	1	0	1	6	3	0	1	0	0	0	0	1	1	0	0	0	3	0	0	0	0	0	0	2	0	2	0	0
KU	KU600	WT	-18.17900421	145.6056188	2000	midland	0	0	6	0	1	0	0	0	0	0	0	0	0	0	1	0	0	0	2	1	0	0	0	0	0	0	6	0	0	2	1	2	2	5	0	0	0	0	1	0	0	0
KU	KU600	WT	-18.17053157	145.6337713	2000	midland	0	0	1	0	0	0	1	0	0	0	0	0	0	0	1	0	0	2	1	1	0	0	0	0	3	0	0	0	0	0	1	0	2	3	0	0	0	0	2	1	0	0
KU	KU800	WT	-18.22327037	145.8045564	1996	midland	0	0	1	3	0	0	3	0	0	1	0	0	4	0	3	2	5	3	4	0	0	0	0	0	0	0	0	0	0	0	0	0	0	0	0	3	0	1	0	0	0	0
KU	KU800	WT	-18.21398243	145.7861617	2003	midland	0	1	7	0	1	2	5	0	0	2	0	2	0	0	4	0	3	6	5	0	0	0	0	0	0	0	14	0	0	0	1	1	2	2		1	0	3	0	0	0	0
KU	KU800	WT	-18.21398243	145.7861617	2004	midland	3	0	11	0	0	1	3	4	0	1	1	1	2	0	4	0	3	0	7	0	0	0	0	0	1	0	17	0	0	2	3	0	0	4	0	4	0	0	1	0	0	0
KU	KU800	WT	-18.21398243	145.7861617	2004	midland	0	2	8	3	0	4	2	0	2	0	0	0	2	0	3	0	2	1	4	0	0	1	0	0	1	0	3	0	0	2	3	0	2	0	1	1	0	1	1	0	0	2
KU	KU800	WT	-18.21398243	145.7861617	2005	midland	0	0	5		0	1	2	1	1	2	1	1	2	0	4	0	4	17	4	0	0	0	0	0	0	0	10	0	0	0	1	0	3	0	1	2	0	2	1	1	0	0
KU	KU800	WT	-18.2120645	145.7858252	2003	midland	0	3	2	0	4	2	4	0	1	2	0	0	1	0	1	0	2	1	5	0	2	2	0	0	0	0	3	0	0	0	3	2	1	3		3	0	1	1	0	0	0
KU	KU800	WT	-18.2120645	145.7858252	2004	midland	0	0	10	0	2	4	0	4	0	0	1	1	2	2	3	0	0	4	3	0	0	0	0	0	0	0	11	0	0	4	3	0	0	1	0	1	0	0	1	0	0	3
KU	KU800	WT	-18.2120645	145.7858252	2004	midland	0	1	6	6	6	3	1	3	1	0	0	0	2	0	2	0	2	9	5	0	0	0	0	0	0	0	2	0	0	0	2	1	1	1	1	1	0	0	1	1	0	1
KU	KU800	WT	-18.2120645	145.7858252	2005	midland	2	0	6		0	2	3	0	0	2	1	0	1	0	4	0	3	6	5	0	0	0	0	0	1	0	7	0	0	0	1	0	1	1	1	1	0	1	1	1	0	1
KU	KU800	WT	-18.21159914	145.7808452	2003	midland	0	2	4	0	6	3	3	1	0	0	0	0	0	0	1	0	1	8	5	0	0	0	0	0	0	0	5	0	0	0	1	0	2	2		1	0	4	2	0	0	2
KU	KU800	WT	-18.21159914	145.7808452	2004	midland	0	0	9	1	0	2	1	1	2	2	1	1	0	0	4	0	2	2	7	0	0	2	0	0	0	0	10	0	0	3	2	0	0	1	0	1	0	1	1	0	0	1
KU	KU800	WT	-18.21159914	145.7808452	2004	midland	0	2	5	3	2	2	4	1	0	0	0	0	0	0	3	0	3	0	4	0	0	1	0	0	0	0	6	0	0	0	1	0	1	3	2	0	0	1	4	0	0	0
KU	KU800	WT	-18.21159914	145.7808452	2005	midland	3	0	3		0	1	2	2	1	0	0	0	0	0	2	0	3	5	4	0	0	1	0	0	0	0	2	0	0	0	2	0	1	1	1	1	0	1	1	0	0	0
KU	KU800	WT	-18.21148675	145.7788035	2003	midland	0	0	2	0	4	2	6	2	0	0	0	0	0	1	3	0	1	2	3	0	2	0	0	0	0	0	7	0	0	0	0	1	4	3		0	0	4	1	1	0	0
KU	KU800	WT	-18.21148675	145.7788035	2004	midland	3	2	11	0	0	2	2	3	1	1	0	0	2	0	1	0	3	7	6	0	1	1	0	0	0	0	7	0	0	0	2	0	0	2	0	2	0	1	0	1	0	0
KU	KU800	WT	-18.21148675	145.7788035	2004	midland	0	3	8	4	2	5	3	5	0	2	0	1	0	0	3	0	2	0	4	0	2	0	0	0	0	0	9	0	0	1	1	0	4	3	3	1	0	4	0	0	0	0
KU	KU800	WT	-18.21148675	145.7788035	2005	midland	0	2	5		1	2	2	5	0	1	0	0	0	0	3	0	2	4	3	0	1	1	0	0	1	0	2	0	0	0	1	0	4	1	0	2	0	3	2	0	0	0
KU	KU800	WT	-18.21066059	145.7824686	2003	midland	0	1	3	0	2	5	3	0	0	2	0	1	0	0	5	0	2	2	5	0	0	0	0	0	0	0	4	0	0	0	0	0	2	3		1	0	2	0	0	0	0
KU	KU800	WT	-18.21066059	145.7824686	2004	midland	0	0	8	0	0	1	1	1	0	1	1	0	1	1	1	0	3	0	4	0	2	1	0	0	2	0	7	0	0	6	1	0	0	1	1	2	0	0	2	0	0	0
KU	KU800	WT	-18.21066059	145.7824686	2004	midland	0	3	9	2	2	1	1	0	1	1	0	0	0	0	2	0	2	4	3	0	0	1	0	0	0	0	4	0	0	3	0	0	0	5	0	0	0	0	0	1	0	1
KU	KU800	WT	-18.21066059	145.7824686	2005	midland	0	0	4		0	2	0	4	1	2	0	0	0	0	1	0	2	4	4	0	0	1	0	0	0	0	0	0	0	0	1	0	1	1	0	1	0	2	0	0	0	0
KU	KU800	WT	-18.21048342	145.7844556	2003	midland	0	1	14	0	1	4	4	3	1	0	0	1	0	0	2	0	0	2	4	0	1	1	0	0	0	0	1	0	0	0	2	0	0	2		0	1	0	0	0	0	0
KU	KU800	WT	-18.21048342	145.7844556	2004	midland	0	1	9	1	0	1	0	2	1	3	0	2	1	0	2	1	5	12	7	0	1	0	0	0	0	1	11	0	0	6	2	0	1	1	0	4	0	0	0	0	0	0
KU	KU800	WT	-18.21048342	145.7844556	2004	midland	0	1	7	0	1	4	3	4	1	1	0	1	0	0	2	0	4	2	4	0	0	1	0	0	0	0	5	0	0	3	6	1	0	1	0	3	0	2	2	2	0	0
KU	KU800	WT	-18.21048342	145.7844556	2005	midland	0	1	0		0	1	4	3	1	0	0	1	2	0	4	0	2	0	5	0	1	1	0	0	0	0	6	0	0	0	2	0	2	1	0	2	0	1	1	1	0	1
KU	KU800	WT	-18.16438562	145.7284244	2003	midland	0	0	8	0	4	1	7	3	0	0	0	0	0	0	2	0	0	9	8	0	2	0	0	0	0	0	11	0	0	1	2	0	3	4		0	0	4	2	0	0	0
KU	KU800	WT	-18.16438562	145.7284244	2004	midland	0	2	11	1	1	3	2	3	0	2	0	0	2	0	4	0	1	0	4	0	0	0	0	1	0	1	0	0	0	4	7	0	0	2	0	0	0	2	1	0	0	0
KU	KU800	WT	-18.16438562	145.7284244	2004	midland	0	2	7	0	1	3	3	1	0	0	0	0	0	0	2	0	0	0	2	0	1	1	0	0	0	0	0	0	0	3	4	1	2	2	1	2	0	2	1	1	0	0
KU	KU800	WT	-18.16438562	145.7284244	2005	midland	0	2	7		1	4	3	4	0	0	0	3	0	2	3	0	0	4	4	0	2	0	0	0	1	0	0	0	0	0	2	0	2	2	0	2	0	3	2	0	0	0
KU	KU800	WT	-18.16401548	145.7271131	2003	midland	0	1	10	0	1	2	5	1	0	0	0	1	0	0	2	0	0	0	6	0	4	0	0	0	0	0	15	0	0	0	1	2	1	3		2	0	5	2	1	0	0
KU	KU800	WT	-18.16401548	145.7271131	2004	midland	0	1	15	0	0	1	2	2	0	3	0	0	1	0	3	0	1	12	3	1	1	0	0	0	0	0	1	0	0	0	5	0	0	2	0	1	1	0	1	0	0	0
KU	KU800	WT	-18.16401548	145.7271131	2004	midland	0	0	4	0	1	3	6	3	0	0	0	0	0	0	0	0	1	2	4	0	0	3	0	0	0	0	4	0	0	2	4	2	3	1	1	0	0	2	2	1	0	0
KU	KU800	WT	-18.16401548	145.7271131	2005	midland	0	2	8		0	3	1	7	0	1	0	1	0	1	3	0	0	3	3	0	3	0	0	0	0	0	4	0	0	6	1	1	2	1	1	3	2	1	2	2	0	0
KU	KU800	WT	-18.1635448	145.7256324	2003	midland	0	1	8	0	1	2	6	1	0	0	0	0	0	0	2	0	1	4	9	0	2	0	0	2	0	0	13	0	0	0	3	4	1	3		3	0	6	1	0	0	0
KU	KU800	WT	-18.1635448	145.7256324	2004	midland	0	2	12	2	0	3	1	0	2	3	0	0	1	1	3	0	2	10	5	1	0	0	0	1	0	0	1	0	0	0	1	0	0	1	0	1	0	1	0	1	0	0
KU	KU800	WT	-18.1635448	145.7256324	2004	midland	0	0	11	0	0	3	6	2	0	2	0	2	0	0	2	0	2	0	6	0	2	0	0	0	0	0	5	0	0	0	0	0	5	3	1	2	0	5	2	0	0	0
KU	KU800	WT	-18.1635448	145.7256324	2005	midland	0	0	5		0	3	2	2	0	0	0	1	0	1	3	0	3	7	5	0	1	0	0	2	1	0	2	0	0	0	2	0	2	1	0	1	0	2	2	1	0	1
KU	KU800	WT	-18.16275922	145.7243619	2003	midland	0	0	8	0	3	2	4	3	0	0	0	1	0	0	2	0	2	2	4	0	1	0	0	0	0	0	1	0	0	0	0	1	1	1		2	2	2	0	1	0	0
KU	KU800	WT	-18.16275922	145.7243619	2004	midland	1	1	6	3	0	1	4	1	0	2	0	1	1	1	3	0	1	8	6	0	3	0	0	1	0	0	1	0	0	1	1	0	0	2	0	1	0	6	2	0	0	0
KU	KU800	WT	-18.16275922	145.7243619	2004	midland	0	1	7	0	1	2	5	2	0	0	0	1	0	0	1	0	1	0	3	0	1	1	0	0	3	0	2	0	0	0	2	0	3	4	2	0	0	3	0	1	0	0
KU	KU800	WT	-18.16275922	145.7243619	2005	midland	0	2	3		0	2	5	4	0	0	0	1	0	2	2	0	1	6	5	0	3	0	0	0	0	0	0	0	0	0	2	0	4	1	0	2	0	3	3	1	0	0
KU	KU800	WT	-18.16085251	145.7243663	2003	midland	0	1	10	0	2	2	7	0	0	0	0	0	0	1	3	0	0	7	8	0	3	0	0	0	0	0	3	0	0	0	1	0	2	1		3	0	3	0	0	0	0
KU	KU800	WT	-18.16085251	145.7243663	2004	midland	0	2	3	1	0	2	1	4	3	2	1	1	1	1	4	0	2	12	5	0	1	0	0	0	0	1	0	0	0	0	0	1	0	2	1	1	0	0	2	1	0	0
KU	KU800	WT	-18.16085251	145.7243663	2004	midland	0	0	11	0	1	3	4	3	0	2	0	2	0	0	3	0	2	0	4	0	2	0	0	0	1	0	1	0	0	0	2	1	1	4	1	1	0	3	2	2	0	0
KU	KU800	WT	-18.16085251	145.7243663	2005	midland	2	1	4		0	2	4	4	0	0	0	0	1	3	4	0	2	11	4	0	3	1	0	1	0	0	0	0	0	0	2	0	1	2	0	1	0	2	2	2	0	0
KU	KU800	WT	-18.15804982	145.7255305	2003	midland	1	1	7	0	3	1	8	2	0	0	1	0	0	0	3	0	1	6	11	0	2	0	0	0	0	0	1	0	0	2	0	1	4	1		4	1	2	1	0	0	0
KU	KU800	WT	-18.15804982	145.7255305	2004	midland	0	4	9	2	1	4	2	2	2	1	0	0	0	5	3	0	2	13	8	0	1	0	0	0	0	0	2	0	0	1	2	2	1	0	0	1	0	5	0	2	0	0
KU	KU800	WT	-18.15804982	145.7255305	2004	midland	0	0	8	0	1	2	3	0	0	0	0	0	0	0	4	0	1	2	6	0	1	1	0	0	0	0	4	0	0	2	1	0	2	3	3	2	0	3	1	1	0	0
KU	KU800	WT	-18.15804982	145.7255305	2005	midland	1	2	6		0	5	4	1	0	1	1	1	0	1	2	0	1	4	5	0	1	0	0	1	0	0	1	0	0	0	1	2	2	1	0	1	0	5	4	1	0	0
KU	KU800	WT	-18.15129536	145.6926096	2003	midland	0	0	6	0	4	4	1	2	0	1	0	1	0	0	0	0	2	0	5	0	2	0	0	0	0	0	10	0	0	0	3	0	1	2		0	0	2	1	2	0	0
KU	KU800	WT	-18.15129536	145.6926096	2004	midland	0	3	5	0	1	2	1	2	0	3	1	1	2	4	4	0	2	0	7	0	1	0	0	2	0	0	13	0	0	3	2	0	0	2	0	0	0	1	1	0	0	0
KU	KU800	WT	-18.15129536	145.6926096	2004	midland	0	1	9	0	2	6	4	2	0	3	0	1	0	0	2	0	2	5	5	0	1	0	0	0	1	0	5	0	0	10	2	0	3	2	2	3	0	5	2	0	0	0
KU	KU800	WT	-18.15129536	145.6926096	2005	midland	0	3	2		1	2	3	5	0	0	0	2	0	3	3	0	1	5	6	0	2	0	0	0	1	0	3	0	0	0	1	0	2	3	1	1	0	4	2	1	0	0
KU	KU800	WT	-18.15059274	145.694269	2003	midland	0	1	6	0	4	1	4	2	0	2	0	1	0	0	1	0	0	1	3	0	1	1	0	0	0	0	4	0	1	0	0	0	1	1		0	0	2	1	1	0	0
KU	KU800	WT	-18.15059274	145.694269	2004	midland	1	1	5	0	0	2	1	2	0	1	0	0	0	4	2	0	1	12	6	0	3	0	0	0	0	0	5	0	0	0	0	0	0	2	0	0	0	3	1	1	0	0
KU	KU800	WT	-18.15059274	145.694269	2004	midland	0	3	9	0	2	3	4	4	0	3	0	0	1	0	1	0	2	0	3	0	0	0	0	0	2	0	5	0	0	3	1	0	6	1	3	0	0	4	0	4	0	1
KU	KU800	WT	-18.15059274	145.694269	2005	midland	0	1	7		1	3	1	3	0	0	0	0	0	2	2	0	1	13	5	0	1	0	0	0	0	1	3	0	0	0	1	0	2	2	1	1	0	3	1	1	0	0
KU	KU800	WT	-18.15032525	145.6961331	2003	midland	0	0	6	0	3	3	3	1	0	0	0	0	0	0	1	0	1	1	6	0	3	0	0	2	1	0	9	0	0	0	0	2	1	2		3	0	2	2	1	0	0
KU	KU800	WT	-18.15032525	145.6961331	2004	midland	0	1	6	2	0	4	3	3	2	0	0	1	3	2	2	0	3	10	6	0	2	0	0	0	0	1	1	0	0	0	1	0	1	2	0	3	0	2	0	1	0	0
KU	KU800	WT	-18.15032525	145.6961331	2004	midland	0	2	2	2	2	5	7	1	0	2	0	1	0	0	1	0	1	0	3	0	2	0	0	1	1	0	24	0	0	2	2	2	0	4	2	1	1	9	5	2	0	1
KU	KU800	WT	-18.15032525	145.6961331	2005	midland	1	3	10		1	1	2	2	0	2	0	1	0	3	0	0	1	5	5	0	1	0	0	1	0	0	3	0	0	0	0	2	3	3	1	1	0	6	1	2	0	0
KU	KU800	WT	-18.15026717	145.6982319	2003	midland	0	3	9	0	1	2	4	2	0	0	0	1	0	0	4	0	1	1	6	0	0	0	0	0	0	0	8	0	0	0	0	1	2	2		0	0	1	3	1	0	0
KU	KU800	WT	-18.15026717	145.6982319	2004	midland	4	3	9	1	0	3	0	4	0	1	0	2	2	1	5	0	2	10	4	0	1	0	0	0	0	0	1	0	0	0	1	0	0	0	0	1	0	3	3	1	0	0
KU	KU800	WT	-18.15026717	145.6982319	2004	midland	0	3	12	0	0	1	3	2	0	3	0	0	0	0	2	0	1	0	7	0	1	0	0	1	1	0	27	0	0	10	1	1	4	2	2	1	0	3	2	2	0	0
KU	KU800	WT	-18.15026717	145.6982319	2005	midland	0	2	3		0	3	3	4	0	1	0	1	0	2	4	0	0	9	5	0	3	0	0	0	1	0	2	0	0	0	3	2	2	2	1	0	0	2	2	1	0	0
KU	KU800	WT	-18.14890936	145.699225	2003	midland	0	2	5	0	3	2	1	2	1	2	0	0	0	0	1	0	0	7	4	0	1	1	0	0	0	0	18	0	0	0	0	0	0	1		1	1	2	1	1	0	0
KU	KU800	WT	-18.14890936	145.699225	2004	midland	2	2	8	0	2	5	5	2	0	2	0	1	0	1	3	0	2	3	3	0	2	1	0	1	0	0	7	0	0	2	1	0	5	1	3	1	0	4	1	2	0	0
KU	KU800	WT	-18.14890936	145.699225	2004	midland	0	3	4	4	1	1	0	3	1	4	0	1	0	1	3	0	2	10	5	0	0	0	0	0	1	0	0	0	0	1	2	0	0	3	0	3	3	2	1	0	0	0
KU	KU800	WT	-18.14890936	145.699225	2005	midland	0	1	6		0	4	2	1	0	0	0	0	0	0	3	0	0	3	6	0	3	1	0	1	0	0	4	0	0	0	11	1	4	1	1	1	0	4	2	1	0	2
KU	KU800	WT	-18.14709399	145.6993708	2003	midland	0	5	8	0	3	3	5	0	1	2	0	0	0	0	2	0	3	0	2	0	1	0	0	1	0	0	12	0	0	0	2	1	0	2		1	0	1	2	0	0	0
KU	KU800	WT	-18.14709399	145.6993708	2004	midland	0	3	6	1	0	1	2	3	1	4	0	0	1	1	4	0	5	10	6	0	1	0	0	0	0	0	7	0	0	1	1	0	0	1	0	2	1	4	4	2	0	0
KU	KU800	WT	-18.14709399	145.6993708	2004	midland	0	4	10	0	0	4	4	3	0	2	0	1	0	0	3	0	0	0	5	0	0	0	0	1	1	0	9	0	0	20	0	1	4	0	1	0	0	5	1	1	0	0
KU	KU800	WT	-18.14709399	145.6993708	2005	midland	0	2	7		0	2	1	3	0	0	0	1	0	3	2	0	0	3	8	0	1	1	0	0	0	0	0	0	0	6	2	1	3	4	0	2	0	0	2	2	0	0
KU	KUAA	WT	-18.19381914	145.7450689	1997	midland	0	1	4	0	1	0	1	0	0	0	0	0	0	0	2	0	1	5	4	2	1	1	0	2	0	0	4	0	0	0	0	0	3	1	1	2	1	2	0	0	0	0
KU	KUAA	WT	-18.19381914	145.7450689	1998	midland	0	2	8	0	1	2	3	2	0	1	0	0	1	0	2	0	0	0	3	3	4	0	0	2	0	0	3	0	1	3	2	0	1	3	1	0	0	2	3	2	0	0
KU	KUAA	WT	-18.19381914	145.7450689	1998	midland	0	1	5	0	1	0	2	0	0	2	1	0	0	0	2	0	1	3	2	1	2	3	2	2	0	0	4	0	0	1	2	1	2	1	0	0	0	2	2	0	0	0
KU	KUAA	WT	-18.19381914	145.7450689	2008	midland	0	0	7	1	0	0	5	5	0	4	1	2	0	3	2	0	1	2	1	0	1	0	0	0	4	0	0	0	0	0	15	0	0	0	0	0	0	5	3	0	0	4
KU	KUAA	WT	-18.19300284	145.7459919	1997	midland	0	1	6	0	2	0	2	1	0	0	0	0	0	0	1	0	5	1	3	3	1	0	0	1	5	0	5	0	0	0	0	0	2	2	0	1	0	1	2	0	0	0
KU	KUAA	WT	-18.19300284	145.7459919	1997	midland	0	0	0	0	0	0	0	0	0	0	0	0	0	0	0	0	0	0	0	0	0	0	0	0	0	0	0	0	0	0	0	0	0	0	0	0	0	0	0	0	0	0
KU	KUAA	WT	-18.19300284	145.7459919	1998	midland	0	0	4	1	0	1	0	1	2	0	0	0	1	3	3	0	2	0	3	3	0	1	0	0	0	0	1	0	0	0	4	0	1	3	0	0	0	0	2	0	0	0
KU	KUAA	WT	-18.19300284	145.7459919	1998	midland	0	4	6	0	0	1	2	0	1	3	0	0	0	0	3	0	0	4	2	3	1	1	0	1	0	0	14	0	0	0	0	1	2	2	1	2	0	3	3	0	0	2
KU	KUAA	WT	-18.19300284	145.7459919	2008	midland	0	0	4	0	0	1	4	0	0	2	0	2	0	0	1	0	1	0	2	1	1	0	0	2	0	0	1	0	0	0	2	0	0	0	0	1	0	3	2	1	0	3
KU	KUAA	WT	-18.19161507	145.7493582	1997	midland	0	0	8	0	0	0	3	0	0	3	0	0	0	0	2	0	1	0	5	4	2	1	0	1	2	0	3	0	0	0	0	2	1	2	0	4	2	2	3	2	0	0
KU	KUAA	WT	-18.19161507	145.7493582	1998	midland	0	0	3	0	0	0	3	1	0	0	0	0	3	1	2	0	2	6	6	3	0	0	0	0	2	1	0	0	0	0	1	0	0	2	0	0	1	2	1	0	0	0
KU	KUAA	WT	-18.19161507	145.7493582	1998	midland	0	5	1	3	0	0	3	2	0	0	0	0	0	0	1	0	1	6	2	3	0	1	0	1	2	1	2	0	0	0	2	0	1	1	0	1	0	5	3	0	0	2
KU	KUAA	WT	-18.19161507	145.7493582	2008	midland	0	0	5	4	0	0	3	0	0	0	1	2	4	0	2	0	2	0	3	0	0	0	0	1	0	1	0	0	0	0	6	0	0	0	0	0	0	3	2	3	0	4
KU	KUAA	WT	-18.19010301	145.7447552	1997	midland	0	0	4	0	0	0	3	0	0	1	2	0	0	0	1	0	0	0	2	2	0	1	0	1	2	0	1	0	0	0	0	0	2	1	3	0	0	0	1	0	0	2
KU	KUAA	WT	-18.19010301	145.7447552	1998	midland	0	0	0	0	0	0	0	0	0	0	0	0	0	0	0	0	0	0	2	0	0	0	0	0	0	0	0	0	0	0	0	0	0	0	0	0	0	0	0	0	0	0
KU	KUAA	WT	-18.19010301	145.7447552	1998	midland	0	3	2	0	0	0	4	3	0	5	0	0	0	0	1	0	1	0	6	7	0	0	2	0	1	0	2	0	0	0	2	0	1	1	1	0	0	0	3	1	0	0
KU	KUAA	WT	-18.19010301	145.7447552	1998	midland	0	3	6	1	0	0	1	3	1	0	1	0	1	0	1	0	1	3	1	5	0	2	0	2	0	0	0	0	0	4	1	0	2	4	3	2	0	2	3	1	0	0
KU	KUAA	WT	-18.18893517	145.7430523	1997	midland	1	0	7	0	0	0	0	0	0	0	1	0	0	0	1	0	2	0	5	4	0	2	0	1	0	0	1	0	0	0	0	0	3	5	1	0	2	2	2	0	0	0
KU	KUAA	WT	-18.18893517	145.7430523	1998	midland	0	1	4	0	0	0	1	0	0	0	0	0	0	0	2	0	0	0	5	5	0	1	2	0	1	0	0	0	0	0	3	0	1	1	0	0	0	0	1	0	0	0
KU	KUAA	WT	-18.18893517	145.7430523	1998	midland	0	1	3	2	0	0	3	4	0	3	2	0	1	0	2	0	1	3	4	5	0	0	0	1	0	0	2	0	0	4	2	0	3	8	3	1	0	0	1	1	0	0
KU	KUAA	WT	-18.18792848	145.7411213	1997	midland	0	1	8	0	0	0	2	3	0	0	0	0	0	0	1	0	0	0	2	2	0	1	3	0	1	0	1	0	0	0	2	0	1	2	1	0	2	2	2	2	0	0
KU	KUAA	WT	-18.18792848	145.7411213	1998	midland	0	1	7	1	0	0	1	0	0	1	1	0	0	0	1	0	0	0	4	5	0	0	0	1	1	0	0	0	0	1	3	0	1	1	0	0	0	1	4	0	0	0
KU	KUAA	WT	-18.18792848	145.7411213	1998	midland	0	2	3	1	1	0	2	3	0	3	0	2	0	0	2	0	0	3	2	5	0	0	0	2	0	0	6	0	0	0	0	0	1	2	2	0	0	0	2	2	0	0
KU	KUAB	WT	-18.20755576	145.7618865	1997	midland	0	2	6	0	0	0	4	0	0	0	1	0	0	0	1	0	2	3	3	3	2	2	0	3	0	0	0	0	0	0	0	0	1	5	1	1	1	0	2	1	0	0
KU	KUAB	WT	-18.20755576	145.7618865	1998	midland	0	1	3	1	0	0	3	6	1	1	0	0	0	2	1	0	4	4	3	3	1	0	0	0	0	0	2	0	0	1	3	0	1	1	1	0	0	1	1	0	0	0
KU	KUAB	WT	-18.20755576	145.7618865	1998	midland	0	0	2	0	0	0	1	0	0	1	0	0	1	0	2	0	3	3	2	4	1	1	0	0	1	0	2	0	0	0	0	0	2	2	1	0	0	2	1	1	0	0
KU	KUAB	WT	-18.20755576	145.7618865	2008	midland	0	0	2	2	2	0	1	1	0	1	0	3	1	0	0	0	2	4	5	1	0	2	0	0	1	0	4	0	0	1	6	0	0	0	0	1	0	1	3	1	0	2
KU	KUAB	WT	-18.20735781	145.7606209	1997	midland	0	1	5	0	0	0	2	1	0	0	0	0	0	0	2	0	4	0	2	2	0	3	0	1	0	0	2	0	0	0	0	1	1	1	0	2	0	1	0	2	0	0
KU	KUAB	WT	-18.20735781	145.7606209	1998	midland	2	1	4	3	0	0	4	0	0	0	0	0	0	1	1	0	1	0	2	1	1	0	0	0	0	0	0	0	0	1	2	0	0	1	0	0	0	0	1	0	0	0
KU	KUAB	WT	-18.20735781	145.7606209	1998	midland	0	0	4	0	0	1	2	6	0	4	0	0	1	0	3	0	2	1	1	2	1	0	0	0	0	0	5	0	0	4	1	1	3	4	0	0	0	3	2	2	0	0
KU	KUAB	WT	-18.20718751	145.7636384	1997	midland	0	1	4	0	3	0	2	0	0	0	0	0	0	0	1	0	3	0	3	3	0	1	3	0	1	0	1	0	0	0	2	1	1	0	2	0	0	1	0	0	0	0
KU	KUAB	WT	-18.20718751	145.7636384	1998	midland	0	2	3	1	0	0	3	3	1	2	0	0	0	0	2	0	3	0	3	2	0	1	0	0	1	0	4	0	0	4	0	1	2	1	1	2	0	2	3	0	0	0
KU	KUAB	WT	-18.20718751	145.7636384	1998	midland	0	1	8	0	2	0	1	1	0	0	0	0	0	0	1	0	1	0	1	0	1	1	0	0	1	0	3	0	0	3	1	1	4	3	0	0	0	1	1	0	0	0
KU	KUAB	WT	-18.20718751	145.7636384	2008	midland	0	0	3	3	0	0	4	4	0	2	0	2	0	0	4	0	1	2	6	3	1	3	0	1	2	0	5	0	0	0	17	0	0	0	0	0	0	1	3	0	0	2
KU	KUAB	WT	-18.2060096	145.7645544	1997	midland	0	0	4	0	3	0	4	1	0	0	1	0	0	0	2	0	4	0	2	3	0	1	1	1	1	0	4	0	0	0	1	0	2	4	2	0	1	2	1	2	0	2
KU	KUAB	WT	-18.2060096	145.7645544	1998	midland	0	1	4	2	1	0	4	7	0	3	0	0	0	0	3	0	2	1	3	5	1	0	0	0	1	0	22	0	0	7	3	0	1	4	0	3	0	0	5	0	0	0
KU	KUAB	WT	-18.2060096	145.7645544	1998	midland	0	1	6	0	1	0	2	0	2	2	2	0	1	0	2	0	2	3	1	1	0	1	0	1	2	0	3	0	0	0	1	1	3	1	2	1	0	1	2	0	0	0
KU	KUAB	WT	-18.2060096	145.7645544	2008	midland	0	0	6	2	0	0	0	0	0	2	0	2	2	2	0	0	0	1	4	1	1	3	0	1	0	0	3	0	0	0	0	0	0	0	0	0	0	1	0	1	0	1
KU	KUAB	WT	-18.20581907	145.7602346	1997	midland	0	1	5	0	0	0	2	0	0	0	0	0	0	0	0	0	2	0	2	2	0	4	0	0	2	0	3	0	0	0	0	2	0	2	0	1	0	3	2	0	0	0
KU	KUAB	WT	-18.20581907	145.7602346	1998	midland	0	0	4	2	0	0	1	2	0	0	0	0	1	0	1	0	1	3	4	2	0	0	0	0	2	0	0	0	0	0	1	0	0	1	0	0	0	0	1	0	0	0
KU	KUAB	WT	-18.20581907	145.7602346	1998	midland	0	1	5	0	0	0	4	2	0	2	0	0	0	0	2	0	3	0	3	2	1	0	0	3	1	0	6	0	0	0	1	0	3	2	0	2	0	3	2	0	0	0
KU	KUAB	WT	-18.20429394	145.759158	1997	midland	0	2	6	0	1	0	1	0	0	1	0	0	0	0	1	0	2	0	4	5	0	1	0	0	1	0	5	0	0	0	0	1	1	4	0	3	0	2	2	1	0	0
KU	KUAB	WT	-18.20429394	145.759158	1998	midland	0	1	3	1	0	0	2	2	0	0	0	2	0	0	2	0	5	7	6	3	0	0	0	0	1	0	0	0	0	2	2	0	1	5	1	1	0	1	4	0	0	2
KU	KUAB	WT	-18.20429394	145.759158	1998	midland	0	0	5	1	2	0	4	1	0	1	0	0	0	0	1	0	1	3	2	2	0	1	0	1	0	0	9	0	0	0	0	0	3	0	0	3	0	2	2	1	0	0
KU	KUAC	WT	-18.16899315	145.7255172	2000	midland	0	0	2	0	1	0	1	3	0	0	0	1	0	0	1	0	1	1	1	5	1	0	0	0	0	0	0	0	0	0	10	2	2	5	0	1	0	1	2	2	0	0
KU	KUAC	WT	-18.16899315	145.7255172	2000	midland	0	0	3	0	3	0	5	2	0	4	0	2	1	0	1	0	1	0	2	5	1	1	0	0	2	0	0	0	0	0	0	0	1	1	1	0	1	2	1	1	0	0
KU	KUAC	WT	-18.16899315	145.7255172	2001	midland	0	1	8	0	0	1	4	2	0	3	0	0	0	2	1	0	0	2	6	3	3	0	0	1	1	0	1	0	0	2	1	2	3	1	3	0	0	3	3	0	0	0
KU	KUAC	WT	-18.16898374	145.7240993	2000	midland	0	1	5	0	0	0	3	2	0	1	0	1	0	0	2	0	0	0	2	3	0	1	0	0	0	0	2	0	0	2	1	0	2	3	0	0	1	1	1	1	0	0
KU	KUAC	WT	-18.16898374	145.7240993	2000	midland	0	0	3	0	1	0	2	1	0	1	0	0	0	0	1	0	2	0	2	3	3	1	0	0	0	0	0	0	2	0	0	0	2	3	1	0	1	1	2	2	0	0
KU	KUAC	WT	-18.16898374	145.7240993	2001	midland	0	1	6	0	0	0	4	2	0	1	0	0	1	1	2	0	1	6	3	3	3	0	0	1	0	0	1	0	0	0	0	0	3	4	2	0	0	3	2	0	0	0
KU	KUAC	WT	-18.16852251	145.7226847	2000	midland	0	2	5	0	0	0	0	0	0	1	0	1	1	0	1	0	0	0	4	4	1	0	0	0	0	0	7	0	1	0	3	3	1	3	0	0	0	0	0	0	0	0
KU	KUAC	WT	-18.16852251	145.7226847	2000	midland	0	0	5	0	0	0	2	1	0	3	0	0	0	0	2	0	0	2	3	3	0	0	0	0	0	0	2	0	0	1	0	0	0	1	1	0	0	3	1	4	0	0
KU	KUAC	WT	-18.16852251	145.7226847	2001	midland	0	4	8	0	0	0	4	2	1	1	3	1	0	1	1	0	2	4	3	4	1	1	0	1	1	0	0	0	0	0	3	0	3	0	1	2	3	2	4	0	0	0
KU	KUAC	WT	-18.1683217	145.7264674	2000	midland	0	1	4	0	0	0	2	3	0	0	0	0	0	0	1	0	0	0	2	1	0	1	0	1	0	0	2	0	0	1	2	2	2	1	0	2	0	0	3	0	0	0
KU	KUAC	WT	-18.1683217	145.7264674	2000	midland	0	0	4	0	3	0	3	2	0	0	0	0	2	0	2	0	1	3	4	1	1	2	0	1	1	0	1	0	0	0	0	0	0	2	3	0	1	1	0	0	0	0
KU	KUAC	WT	-18.1683217	145.7264674	2001	midland	0	3	9	0	0	0	1	1	0	0	0	0	0	2	2	0	2	6	5	2	0	0	0	0	0	0	0	0	0	0	1	0	1	1	0	0	1	0	4	2	0	0
KU	KUAC	WT	-18.1683217	145.7264674	2008	midland	0	0	5	0	0	0	0	1	1	1	0	2	2	0	2	0	1	3	4	2	1	1	0	0	1	0	2	0	0	0	11	0	0	0	0	1	0	0	4	0	0	0
KU	KUAC	WT	-18.16697096	145.7271862	2000	midland	0	1	6	0	1	0	1	1	0	0	0	1	0	0	0	0	0	1	2	1	0	0	0	0	0	0	1	0	0	0	1	1	1	3	0	0	0	1	2	0	0	0
KU	KUAC	WT	-18.16697096	145.7271862	2000	midland	0	1	6	0	2	1	4	2	0	3	0	0	0	0	1	0	2	4	1	1	2	0	0	0	1	0	0	0	1	2	0	0	1	4	0	1	1	3	3	0	0	0
KU	KUAC	WT	-18.16697096	145.7271862	2001	midland	0	6	5	0	0	1	5	1	0	0	1	1	0	2	3	0	0	0	3	3	2	1	0	0	0	0	2	0	0	0	1	0	3	5	0	0	2	0	3	1	0	0
KU	KUAC	WT	-18.16697096	145.7271862	2008	midland	0	0	2	0	0	0	0	0	0	0	1	0	1	0	1	0	1	0	2	1	0	0	0	0	2	0	0	0	0	0	0	0	0	0	0	0	0	2	1	0	0	0
KU	KUAC	WT	-18.16639336	145.7286651	2000	midland	0	0	5	0	0	0	2	2	0	2	0	0	1	0	1	0	0	3	2	2	0	0	0	1	0	0	0	0	0	0	1	0	1	2	0	0	0	0	2	2	0	2
KU	KUAC	WT	-18.16639336	145.7286651	2000	midland	0	0	9	1	1	0	5	2	0	8	0	1	0	0	1	0	2	2	3	3	2	0	0	0	0	0	0	0	0	0	0	0	1	3	0	2	0	2	0	0	0	0
KU	KUAC	WT	-18.16639336	145.7286651	2001	midland	0	2	7	0	0	0	6	2	0	1	0	0	0	1	2	0	0	3	4	4	3	0	0	0	0	0	0	0	0	3	0	2	2	2	0	1	0	2	2	0	0	1
KU	KUAC	WT	-18.16639336	145.7286651	2008	midland	0	0	3	0	0	0	1	1	0	1	0	0	0	2	2	0	0	0	4	0	0	1	0	0	2	0	2	0	0	0	0	0	0	0	0	0	0	1	2	0	0	2
KU	KUBA	WT	-18.22828306	145.8113783	1997	upland	0	1	2	1	3	2	2	0	0	2	0	0	0	0	0	0	2	1	1	NA	0	1	0	0	1	0	0	0	0	0	3	0	2	1	0	1	0	0	0	0	0	0
KU	KUBA	WT	-18.22828306	145.8113783	1998	upland	0	0	0	0	0	0	1	0	0	0	0	1	1	0	0	0	1	0	2	NA	0	0	0	0	1	2	6	0	0	0	2	0	0	1	0	0	0	0	0	0	0	0
KU	KUBA	WT	-18.22828306	145.8113783	1998	upland	0	0	2	1	1	1	0	0	0	0	1	0	0	0	1	0	1	0	2	NA	0	1	0	0	2	1	6	0	0	2	2	0	1	1	0	1	0	0	1	1	1	1
KU	KUBA	WT	-18.22737941	145.8113845	1997	midland	0	1	3	1	1	1	1	1	0	1	0	1	1	0	2	0	3	0	2	0	0	1	0	0	1	2	0	0	0	0	3	0	1	1	0	1	0	1	1	0	0	0
KU	KUBA	WT	-18.22737941	145.8113845	1998	midland	0	2	6	0	0	1	2	0	0	0	0	0	2	0	1	0	1	3	3	4	2	0	0	0	1	0	0	0	0	2	3	0	0	3	0	2	0	0	1	1	3	0
KU	KUBA	WT	-18.22737941	145.8113845	1998	midland	2	1	6	1	1	3	0	1	0	1	1	0	0	0	2	0	3	3	3	0	1	1	0	0	0	0	7	0	0	0	0	1	1	1	0	1	0	0	2	0	2	0
KU	KUBA	WT	-18.22670461	145.8118619	1997	midland	0	0	5	0	2	0	4	1	0	1	0	1	0	0	2	0	4	4	3	1	0	0	0	0	0	1	0	0	0	0	1	0	1	2	1	3	0	3	2	0	0	0
KU	KUBA	WT	-18.22670461	145.8118619	1998	midland	0	0	5	1	0	1	2	0	0	0	0	0	1	1	3	0	2	0	5	0	1	0	0	0	0	1	4	0	0	1	4	0	0	1	0	0	0	0	3	0	1	1
KU	KUBA	WT	-18.22670461	145.8118619	1998	midland	1	1	5	4	2	0	0	0	0	3	2	2	0	0	3	0	2	2	1	2	0	0	0	0	1	0	5	0	0	1	1	0	1	1	0	1	0	0	4	2	1	0
KU	KUBA	WT	-18.22646109	145.8090265	1997	midland	0	1	4	0	1	6	4	1	1	1	0	2	1	0	0	0	4	0	2	0	0	0	0	0	0	1	0	0	1	0	1	2	3	1	4	3	0	1	2	0	0	0
KU	KUBA	WT	-18.22646109	145.8090265	1998	midland	0	0	4	2	0	1	0	0	0	0	0	0	0	0	2	0	0	4	3	1	1	0	0	0	0	1	4	0	0	1	5	0	0	2	0	0	0	0	0	0	0	0
KU	KUBA	WT	-18.22646109	145.8090265	1998	midland	0	2	5	1	1	2	1	0	0	2	1	0	0	0	2	0	4	1	2	2	1	0	0	0	0	1	0	0	0	0	1	1	0	0	1	1	0	0	0	1	0	0
KU	KUBA	WT	-18.22631725	145.8076941	1997	midland	0	1	6	3	4	3	0	0	1	3	1	2	0	0	1	0	3	5	2	1	0	0	0	0	0	2	0	0	1	0	1	0	3	2	5	1	0	2	5	1	0	0
KU	KUBA	WT	-18.22631725	145.8076941	1998	midland	3	0	6	5	0	3	1	0	0	2	0	0	0	0	3	0	2	1	4	1	1	0	0	0	0	3	1	0	1	2	1	0	1	1	0	1	0	0	2	0	0	0
KU	KUBA	WT	-18.22631725	145.8076941	1998	midland	0	2	4	3	1	2	3	3	0	3	0	2	1	0	2	0	3	5	2	3	1	0	0	0	0	1	0	0	0	2	1	1	0	1	3	1	0	1	2	0	0	0
KU	KUBA	WT	-18.22624399	145.8104465	1997	midland	0	1	2	1	1	4	2	0	1	1	0	0	0	0	1	0	4	0	2	0	0	0	0	0	0	0	0	0	0	0	0	0	1	0	0	2	0	1	2	0	0	0
KU	KUBA	WT	-18.22624399	145.8104465	1998	midland	4	1	5	3	0	2	0	0	0	0	0	0	0	0	0	0	2	4	3	1	1	0	0	0	1	1	3	0	0	1	1	0	0	1	0	0	0	0	1	0	1	3
KU	KUBA	WT	-18.22624399	145.8104465	1998	midland	0	1	3	0	1	1	2	1	0	1	0	0	0	0	2	1	2	0	1	1	1	0	0	0	1	1	5	0	0	2	1	1	0	2	4	1	0	1	2	0	0	0
KU	KUBB	WT	-18.21463992	145.7972869	2000	midland	0	0	3	1	0	0	2	6	0	1	0	2	1	0	2	0	0	1	2	1	0	1	0	0	0	0	0	0	0	0	1	0	0	1	0	3	0	0	1	0	0	4
KU	KUBB	WT	-18.21463992	145.7972869	2000	midland	0	0	2	1	1	2	2	0	0	0	1	2	1	0	2	0	3	2	1	0	0	0	0	0	1	0	0	0	0	0	0	0	0	0	0	2	0	2	1	2	0	1
KU	KUBB	WT	-18.21463992	145.7972869	2001	midland	0	0	3	0	0	0	0	2	0	0	0	1	1	0	3	0	0	3	1	2	0	1	0	0	1	0	3	0	0	2	0	0	0	1	0	2	0	1	1	0	0	0
KU	KUBB	WT	-18.21395922	145.7968188	2000	midland	0	1	2	1	0	1	3	0	0	0	0	1	2	0	3	0	0	0	5	1	0	0	0	0	2	0	1	0	0	0	0	0	1	1	0	1	0	0	2	0	0	0
KU	KUBB	WT	-18.21395922	145.7968188	2000	midland	0	0	6	1	0	5	4	0	1	3	1	2	4	0	2	0	3	0	1	0	0	0	0	0	2	0	1	0	1	0	1	0	0	2	0	3	0	1	1	0	0	0
KU	KUBB	WT	-18.21395922	145.7968188	2001	midland	0	0	4	1	0	0	2	0	1	0	0	0	2	0	1	0	2	4	3	0	1	2	0	0	0	0	1	0	0	0	2	0	0	0	0	1	1	0	3	0	0	0
[truncated: 917 more rows]
